# Supplementary material for: Common protein sequence signatures associate with Sclerotinia borealis lifestyle and secretion in fungal pathogens of the Sclerotiniaceae
Source: Front Plant Sci. 2015 Sep 24;6:776. doi: 10.3389/fpls.2015.00776 (PMC4585107; doi:10.3389/fpls.2015.00776)
Supplement: Supplementary file 5 [file DataSheet1.XLSX]

## Sheet: Table S1
			TABLE S1. Comparison of the distribution of 23 protein properties in core ortholog groups from the three Sclerotiniaceae species. The table gives p-values of pairwise Wilcoxon sum rank tests performed to compare proteins from S. borealis and S. sclerotiorum, S. borealis and B. cinerea, and S. sclerotiorum and B. cinerea. ‘+’ means enriched specifically in S. borealis, ‘-‘ means depleted specifica…
			BOTC vs SS1G	SS1G vs SBOR	BOTC vs SBOR
	Amino acid Usage	Ala	0.0343737711136689	0.554260960602141	0.00691072011723136
		Cys	0.552395507217309	0.726412220400722	0.345916326465512
		Asp	0.388013531105121	0.242767818735269	0.76105623457661
		Glu	0.658341310385575	0.0159862702201631	0.00457610046805831	-
		Phe	0.284178187713917	0.939922695058807	0.317285041968883
		Gly	0.744085791030576	0.190080047343126	0.32402950395544
		His	0.321502990428883	0.0549762637249308	0.00373535712017349
		Ile	0.000368004608106081	0.286757760214475	3.76951506756612e-06
		Lys	0.943568888768596	0.000362957666215424	0.000291551511258907	-
		Leu	0.573938555542375	0.33664226230069	0.126718220878501
		Met	0.955090571048754	0.492852327690014	0.536164371391315
		Asn	0.330177080358222	0.00361963180272833	0.054040382644804
		Pro	0.803259934540728	0.721887347175638	0.546899810489964
		Gln	0.795653543999486	0.895221380125732	0.901646878254509
		Arg	0.221012494605167	0.819689773918455	0.145953918006562
		Ser	0.153158594083364	0.896745276840745	0.116662506224055
		Thr	0.772010161937335	0.00152682723634794	0.000510775534917	+
		Val	0.551398607387886	0.242177525312264	0.573058622442852
		Trp	0.99224385819545	0.800792836995002	0.808082129138554
		Tyr	0.502890316159964	0.9013875609674	0.42955436928764
	Disorder	COILS	0.502438776314555	0.744398905675457	0.730838399006106
		REM465	0.0461118762433782	0.145582763131807	0.000575383092335697
		HOTLOOPS	0.580111661578243	0.0126266630206192	0.00249702175289552	-

## Sheet: Table S2
	Sclerotinia borealis				Sclerotinia sclerotiorum				Botrytis cinerea
	Protein ID	Gene Ontology	sTEKhot index value		Protein ID	Gene Ontology	sTEKhot index value		Protein ID	Gene Ontology	sTEKhot index value
	SBOR_9046		10.0089		SS1G_11413		9.85264		BC1G_16267		Inf
	SBOR_9245		9.04665		SS1G_09768		9.3976		BC1G_10776		8.62832
	SBOR_9510		8.58997		SS1G_07723		7.76643		BC1G_03850		8.58997
	SBOR_9077		8.21845		SS1G_12721		7.51623		BC1G_10935	(1->6)-beta-D-glucan biosynthetic process	7.41747
	SBOR_0548		8.07768		SS1G_10836		7.34118		BC1G_02517		7.24778
	SBOR_8161		6.53893		SS1G_13732		6.44248		BC1G_07573		7.06799
	SBOR_0177		6.52954		SS1G_06978		6.44248		BC1G_00232		6.96742
	SBOR_5278		6.45896		SS1G_06213		5.36873		BC1G_12229		6.84436
	SBOR_9675		6.39844		SS1G_12938		5.35165		BC1G_13779		6.51492
	SBOR_1664		5.91158		SS1G_01749		5.34476		BC1G_09016		5.9211
	SBOR_2684		5.75478		SS1G_14006		5.26126		BC1G_10572	integral component of membrane	5.45454
	SBOR_8245		5.57529		SS1G_09175		5.01148		BC1G_00497		5.41897
	SBOR_9520		5.09193		SS1G_13935		5.00473		BC1G_00624		5.28456
	SBOR_1165	hormone activity	4.19504		SS1G_07667		4.85174		BC1G_15668		5.15095
	SBOR_3253		4.11698		SS1G_04312		4.80657		BC1G_00882	structural constituent of cell wall	5.03921
	SBOR_5141		3.94906		SS1G_02599		4.75625		BC1G_15903		4.85043
	SBOR_3542	structural constituent of cell wall	3.82423		SS1G_04171		4.7394		BC1G_07577		4.83186
	SBOR_1255		3.7944		SS1G_07416		4.4395		BC1G_11535		4.70621
	SBOR_5662		3.74698		SS1G_05278		4.33295		BC1G_15931		4.69881
	SBOR_9052	hydrolase activity, hydrolyzing O-glycosyl compounds	3.70571		SS1G_00474		4.20712		BC1G_07341		4.32268
	SBOR_1494		3.64811		SS1G_08917	(1->6)-beta-D-glucan biosynthetic process	4.14754		BC1G_09483		4.29499
	SBOR_3745		3.56983		SS1G_04425		4.08896		BC1G_07220		4.29455
	SBOR_6834		3.50346		SS1G_10936		4.04124		BC1G_03854		4.29246
	SBOR_5758		3.49755		SS1G_12963		3.99919		BC1G_08858		4.19677
	SBOR_9575		3.46917		SS1G_00274	structural constituent of cell wall	3.9738		BC1G_05854		4.07354
	SBOR_6406		3.43257		SS1G_07295		3.84557		BC1G_02114		4.04547
	SBOR_6230		3.39425		SS1G_04998		3.75845		BC1G_07314		3.93331
	SBOR_4573	carbohydrate metabolic process	3.3622		SS1G_06293		3.70315		BC1G_08590		3.7799
	SBOR_5970		3.33122		SS1G_04213		3.7009		BC1G_11590		3.77423
	SBOR_8931	transporter activity	3.23822		SS1G_00044	RNA binding	3.68587		BC1G_04119		3.75905
	SBOR_9394	extracellular region	3.23396		SS1G_09893		3.49001		BC1G_05167		3.75903
	SBOR_3757	superoxide metabolic process	3.21517		SS1G_09118	hydrolase activity, hydrolyzing O-glycosyl compounds	3.48781		BC1G_01181		3.7156
	SBOR_9262		3.18392		SS1G_01828	carbohydrate metabolic process	3.47202		BC1G_12831		3.66355
	SBOR_5395		3.16315		SS1G_04393		3.46408		BC1G_06780		3.60319
	SBOR_3246		3.16227		SS1G_08263		3.45222		BC1G_11889		3.60317
	SBOR_10124	hydrolase activity, hydrolyzing O-glycosyl compounds	3.16001		SS1G_11895	structural constituent of cell wall	3.43396		BC1G_08329		3.59803
	SBOR_1908		3.15501		SS1G_04264	carbohydrate metabolic process	3.41409		BC1G_08058		3.59453
	SBOR_0692	oxidoreductase activity	3.14868		SS1G_09381		3.35233		BC1G_06769		3.50011
	SBOR_8200		3.13148		SS1G_10266		3.30742		BC1G_02551	carbohydrate metabolic process	3.47679
	SBOR_4516		3.08649		SS1G_03268		3.29453		BC1G_12927		3.45418
	SBOR_9260		3.0464		SS1G_02580		3.27121		BC1G_15767		3.41677
	SBOR_2398		3.03962		SS1G_09858		3.23773		BC1G_07053		3.38256
	SBOR_2999	hydrolase activity, hydrolyzing O-glycosyl compounds	3.0394		SS1G_13381		3.23396		BC1G_12793		3.37037
	SBOR_5453	hydrolase activity, hydrolyzing O-glycosyl compounds	3.03724		SS1G_10379		3.22124		BC1G_05659		3.36957
	SBOR_2458	hydrolase activity, hydrolyzing O-glycosyl compounds	2.99163		SS1G_09876		3.22124		BC1G_02943	hydrolase activity, hydrolyzing O-glycosyl compounds	3.31638
	SBOR_9587		2.98177		SS1G_02600		3.21577		BC1G_12320		3.22535
	SBOR_1692		2.96303		SS1G_03286	cell wall	3.12213		BC1G_08898		3.22124
	SBOR_7083		2.9487		SS1G_01229		3.088		BC1G_08106		3.14502
	SBOR_6660		2.93944		SS1G_03803		3.05462		BC1G_01012	extracellular region	3.06569
	SBOR_9746		2.93599		SS1G_12909		3.02913		BC1G_07821	hydrolase activity, hydrolyzing O-glycosyl compounds	3.06342
	SBOR_7852		2.90967		SS1G_01373	hydrolase activity, hydrolyzing O-glycosyl compounds	3.02336		BC1G_12777		3.02914
	SBOR_3353		2.90656		SS1G_14011	integral component of membrane	2.991		BC1G_02731		3.00911
	SBOR_6837		2.90612		SS1G_00772		2.97235		BC1G_10473		2.99972
	SBOR_1081		2.86106		SS1G_00872		2.93155		BC1G_11588		2.98759
	SBOR_5040		2.858		SS1G_13589	lipid metabolic process	2.88967		BC1G_02060		2.96616
	SBOR_2716		2.84779		SS1G_02131		2.85872		BC1G_12279		2.95935
	SBOR_1844		2.83909		SS1G_03276	protein binding	2.85366		BC1G_01003		2.95935
	SBOR_0959		2.83609		SS1G_02812		2.82951		BC1G_15542		2.95415
	SBOR_2422	(1->6)-beta-D-glucan biosynthetic process	2.80556		SS1G_01107		2.77762		BC1G_00612		2.91084
	SBOR_2197		2.80312		SS1G_04852	carbohydrate metabolic process	2.77697		BC1G_06243		2.86326
	SBOR_5699		2.79495		SS1G_00534		2.76647		BC1G_00645		2.83718
	SBOR_7916		2.79115		SS1G_12969	aspartic-type endopeptidase activity	2.76207		BC1G_15646		2.82789
	SBOR_5546	carbohydrate metabolic process	2.74417		SS1G_09000		2.73456		BC1G_07658		2.82525
	SBOR_0159		2.73486		SS1G_07894		2.6753		BC1G_00220		2.82414
	SBOR_5125		2.73416		SS1G_03386	hydrolase activity, hydrolyzing O-glycosyl compounds	2.67057		BC1G_02917		2.81459
	SBOR_9368	hydrolase activity, hydrolyzing O-glycosyl compounds	2.72786		SS1G_03142		2.66084		BC1G_05924		2.78714
	SBOR_5541		2.72675		SS1G_03214		2.64586		BC1G_14812		2.75843
	SBOR_0749		2.71642		SS1G_07359		2.64264		BC1G_11855		2.73717
	SBOR_5703		2.70169		SS1G_10572		2.63214		BC1G_01016		2.72903
	SBOR_2645	oxidoreductase activity, acting on CH-OH group of donors	2.69736		SS1G_10923		2.6311		BC1G_13488	hydrolase activity, hydrolyzing O-glycosyl compounds	2.69913
	SBOR_3570	RNA binding	2.69552		SS1G_03618	hydrolase activity, hydrolyzing O-glycosyl compounds	2.61871		BC1G_10397	lipid metabolic process	2.69698
	SBOR_7907		2.68248		SS1G_14289	double-strand break repair via homologous recombination	2.61266		BC1G_15017		2.67841
	SBOR_8994	hydrolase activity, hydrolyzing O-glycosyl compounds	2.63858		SS1G_09248	extracellular region	2.53197		BC1G_11698	RNA binding	2.641
	SBOR_1848		2.53632		SS1G_02432		2.50574		BC1G_01719	oxidoreductase activity, acting on CH-OH group of donors	2.63756
	SBOR_7466		2.53213		SS1G_09020	hydrolase activity, hydrolyzing O-glycosyl compounds	2.50564		BC1G_09079	carbohydrate metabolic process	2.61484
	SBOR_8771	hydrolase activity, hydrolyzing O-glycosyl compounds	2.51541		SS1G_11706		2.43795		BC1G_16309		2.60186
	SBOR_0271		2.51497		SS1G_05794		2.43298		BC1G_12185		2.52097
	SBOR_0045		2.50926		SS1G_13682		2.42151		BC1G_09165		2.50541
	SBOR_8740		2.50877		SS1G_08104	metabolic process	2.41887		BC1G_11690		2.49643
	SBOR_8118		2.49891		SS1G_11488		2.41593		BC1G_01791	chitin binding	2.47755
	SBOR_7653		2.48444		SS1G_05317		2.41036		BC1G_14469		2.45689
	SBOR_4310	hydrolase activity, hydrolyzing O-glycosyl compounds	2.45725		SS1G_06264	oxidoreductase activity, acting on CH-OH group of donors	2.41007		BC1G_05442		2.4268
	SBOR_6126		2.45032		SS1G_01212		2.40984		BC1G_12379	metabolic process	2.42651
	SBOR_1718		2.44798		SS1G_09052		2.39174		BC1G_10880	hydrolase activity, hydrolyzing O-glycosyl compounds	2.41924
	SBOR_9809		2.44419		SS1G_12889		2.38475		BC1G_04515	hydrolase activity, hydrolyzing O-glycosyl compounds	2.41605
	SBOR_2086		2.43784		SS1G_09578		2.32377		BC1G_10876		2.41187
	SBOR_2612	viral capsid	2.43664		SS1G_09042	membrane	2.32229		BC1G_10303		2.40743
	SBOR_8032		2.41593		SS1G_03000		2.32176		BC1G_09424		2.40313
	SBOR_1528		2.39474		SS1G_09251	hydrolase activity, hydrolyzing O-glycosyl compounds	2.29833		BC1G_14255		2.39848
	SBOR_5272	oxidoreductase activity, acting on CH-OH group of donors	2.38938		SS1G_09130		2.25498		BC1G_12145	protein binding	2.38128
	SBOR_6472	aspartic-type endopeptidase activity	2.3841		SS1G_14158		2.25175		BC1G_10402		2.37876
	SBOR_2548	serine-type endopeptidase activity	2.37964		SS1G_11120		2.23708		BC1G_09991	hydrolase activity, hydrolyzing O-glycosyl compounds	2.37055
	SBOR_1164	protein binding	2.37318		SS1G_03105		2.23479		BC1G_15278	carbohydrate metabolic process	2.35665
	SBOR_3575		2.369		SS1G_05917		2.23023		BC1G_06555		2.35425
	SBOR_6430		2.36856		SS1G_02155		2.21418		BC1G_11562	integral component of membrane	2.34998
	SBOR_7130		2.34443		SS1G_09168		2.20144		BC1G_01208		2.34251
	SBOR_7229		2.33259		SS1G_01236		2.18772		BC1G_10630		2.33755
	SBOR_6650		2.32393		SS1G_11223		2.18428		BC1G_11606		2.33722
	SBOR_7857	hydrolase activity, hydrolyzing O-glycosyl compounds	2.3163		SS1G_04711		2.18182		BC1G_07976		2.33283
	SBOR_9858		2.31479		SS1G_05013		2.16939		BC1G_10563		2.32716
	SBOR_7918		2.30879		SS1G_00468	cell wall	2.16479		BC1G_06815		2.31065
	SBOR_2909		2.26347		SS1G_06297		2.16228		BC1G_03590	hydrolase activity, hydrolyzing O-glycosyl compounds	2.30031
	SBOR_8475	lipid metabolic process	2.26273		SS1G_04429		2.14939		BC1G_12455		2.29327
	SBOR_0856		2.25473		SS1G_00882		2.14749		BC1G_02278		2.28256
	SBOR_9186		2.23479		SS1G_09127		2.14749		BC1G_05845	aspartic-type endopeptidase activity	2.2819
	SBOR_7881		2.21202		SS1G_03617		2.14749		BC1G_06274	metabolic process	2.26251
	SBOR_6281	catalytic activity	2.20964		SS1G_11742		2.14749		BC1G_03983		2.2531
	SBOR_7821		2.20511		SS1G_02982	protein binding	2.14736		BC1G_02375		2.25298
	SBOR_3457	carbohydrate metabolic process	2.198		SS1G_08698		2.14423		BC1G_12292		2.23686
	SBOR_8669		2.18471		SS1G_03709		2.14353		BC1G_15524		2.23333
	SBOR_8770	hydrolase activity, hydrolyzing O-glycosyl compounds	2.17215		SS1G_00892	hydrolase activity, hydrolyzing O-glycosyl compounds	2.13747		BC1G_09109		2.22581
	SBOR_5164		2.16697		SS1G_06534	serine-type endopeptidase activity	2.13238		BC1G_03441	aspartic-type endopeptidase activity	2.21785
	SBOR_5119	aspartic-type endopeptidase activity	2.1581		SS1G_01590		2.12741		BC1G_05542		2.20161
	SBOR_1230	aspartic-type endopeptidase activity	2.14683		SS1G_07859	amino acid transmembrane transport	2.11802		BC1G_07778		2.19093
	SBOR_6087		2.12856		SS1G_07183		2.11413		BC1G_08990	hydrolase activity, hydrolyzing O-glycosyl compounds	2.18611
	SBOR_4356		2.10727		SS1G_05075		2.09933		BC1G_13847	hydrolase activity, hydrolyzing O-glycosyl compounds	2.18559
	SBOR_1123	copper ion binding	2.09827		SS1G_02845	superoxide metabolic process	2.08347		BC1G_15201		2.18501
	SBOR_1008		2.08533		SS1G_07390		2.06641		BC1G_09084		2.17164
	SBOR_2314	flavin adenine dinucleotide binding	2.08062		SS1G_02462	arabinan metabolic process	2.05945		BC1G_14145		2.16773
	SBOR_2056	catalytic activity	2.07465		SS1G_11103		2.05006		BC1G_04949		2.16452
	SBOR_5256		2.06953		SS1G_06650	integral component of membrane	2.04994		BC1G_16368		2.14749
	SBOR_6258	hydrolase activity, hydrolyzing O-glycosyl compounds	2.06702		SS1G_04857		2.04524		BC1G_03982		2.14749
	SBOR_5590	integral component of membrane	2.04994		SS1G_04618		2.04112		BC1G_04994	arabinan metabolic process	2.13376
	SBOR_1260		2.04899		SS1G_05457		2.03804		BC1G_13139		2.12404
	SBOR_9637		2.04297		SS1G_09844		2.01346		BC1G_10798	oxidoreductase activity	2.11863
	SBOR_4159		2.04074		SS1G_01851		2.0097		BC1G_08072		2.11414
	SBOR_6585		2.03919		SS1G_06226		2.00459		BC1G_15887		2.11182
	SBOR_10000		2.03373		SS1G_01301		2.00459		BC1G_02643		2.10081
	SBOR_1723		2.02953		SS1G_12765	hydrolase activity, hydrolyzing O-glycosyl compounds	2.00412		BC1G_03848		2.09422
	SBOR_6466		2.02575		SS1G_10707		1.99924		BC1G_06165		2.08242
	SBOR_8786		2.0175		SS1G_00809		1.99133		BC1G_02483		2.07868
	SBOR_8340		2.01717		SS1G_09219		1.9816		BC1G_07794	hydrolase activity, hydrolyzing O-glycosyl compounds	2.07814
	SBOR_10127		2.01445		SS1G_13668		1.98134		BC1G_04945		2.06881
	SBOR_8820		1.99817		SS1G_00095		1.97404		BC1G_11400	iron ion binding	2.06464
	SBOR_9166		1.99569		SS1G_00332	cell wall	1.96737		BC1G_03976		2.05346
	SBOR_1512		1.99551		SS1G_11142	integral component of membrane	1.95227		BC1G_11242		2.05006
	SBOR_5187		1.98836		SS1G_03610	hydrolase activity, acting on ester bonds	1.94405		BC1G_01066		2.04806
	SBOR_5320		1.98075		SS1G_03181	aspartic-type endopeptidase activity	1.94247		BC1G_06046		2.04587
	SBOR_3110	hydrolase activity, hydrolyzing O-glycosyl compounds	1.97933		SS1G_02553	polygalacturonase activity	1.93473		BC1G_14985		2.04479
	SBOR_0986		1.96762		SS1G_05827	carbon-oxygen lyase activity, acting on polysaccharides	1.92854		BC1G_03038	hydrolase activity, hydrolyzing O-glycosyl compounds	2.0391
	SBOR_2123	cell wall	1.96733		SS1G_08018		1.91845		BC1G_11615		2.03769
	SBOR_6859		1.96521		SS1G_01214	extracellular region	1.89657		BC1G_02701		2.02495
	SBOR_5226		1.9597		SS1G_10043	hydrolase activity, hydrolyzing O-glycosyl compounds	1.89477		BC1G_05885		2.02231
	SBOR_1097	carbohydrate metabolic process	1.95557		SS1G_12509		1.89249		BC1G_01080		2.01644
	SBOR_3798		1.95497		SS1G_11202		1.8906		BC1G_06035	hydrolase activity, hydrolyzing O-glycosyl compounds	2.01394
	SBOR_1860	polygalacturonase activity	1.95378		SS1G_12336	viral capsid	1.88623		BC1G_06211		2.00951
	SBOR_1655		1.94795		SS1G_14307		1.8856		BC1G_00617	cell wall	2.00658
	SBOR_1227		1.94768		SS1G_06614		1.88493		BC1G_02332		2.00459
	SBOR_3111	hydrolase activity, hydrolyzing O-glycosyl compounds	1.94011		SS1G_09125		1.88225		BC1G_04151	hydrolase activity, hydrolyzing O-glycosyl compounds	2.00387
	SBOR_4059	hydrolase activity, hydrolyzing O-glycosyl compounds	1.93954		SS1G_13036	copper ion binding	1.87984		BC1G_05646		2.00193
	SBOR_2176	nutrient reservoir activity	1.93814		SS1G_02689		1.87922		BC1G_10997		2.00035
	SBOR_6538	cell wall	1.93552		SS1G_13696		1.86472		BC1G_04810	serine-type endopeptidase activity	1.99571
	SBOR_3939		1.9253		SS1G_01422	hydrolase activity, hydrolyzing O-glycosyl compounds	1.86383		BC1G_14131		1.99311
	SBOR_2400		1.89897		SS1G_04551	cell wall	1.86332		BC1G_01007	hydrolase activity, hydrolyzing O-glycosyl compounds	1.98975
	SBOR_4646		1.89811		SS1G_08582		1.85857		BC1G_08989	hydrolase activity, hydrolyzing O-glycosyl compounds	1.98863
	SBOR_4143		1.87909		SS1G_14160		1.85587		BC1G_03464	polygalacturonase activity	1.98858
	SBOR_8037	hydrolase activity, hydrolyzing O-glycosyl compounds	1.87122		SS1G_13599		1.8552		BC1G_02199	protein binding	1.98692
	SBOR_8520	phospholipase activity	1.87102		SS1G_12513		1.85203		BC1G_05866		1.98572
	SBOR_1703	catalytic activity	1.85786		SS1G_07554	hydrolase activity, hydrolyzing O-glycosyl compounds	1.84986		BC1G_01015		1.98105
	SBOR_2725		1.85627		SS1G_12243		1.84024		BC1G_03270		1.97112
	SBOR_8240		1.85607		SS1G_06713		1.83761		BC1G_03977		1.96487
	SBOR_6682		1.85399		SS1G_09496		1.83754		BC1G_08148		1.96231
	SBOR_9643		1.85275		SS1G_04530	phospholipase activity	1.82656		BC1G_00233		1.96069
	SBOR_1086		1.85157		SS1G_12024	hydrolase activity, hydrolyzing O-glycosyl compounds	1.82653		BC1G_05056		1.95471
	SBOR_6300		1.84973		SS1G_08229	polygalacturonase activity	1.82317		BC1G_11950		1.95163
	SBOR_2605	extracellular region	1.84213		SS1G_07907		1.81561		BC1G_02333	starch binding	1.94839
	SBOR_4835		1.83942		SS1G_10617	polysaccharide catabolic process	1.81273		BC1G_15632		1.93773
	SBOR_4882		1.83336		SS1G_14184	hydrolase activity, hydrolyzing O-glycosyl compounds	1.81129		BC1G_10695		1.93437
	SBOR_7817	copper ion binding	1.8308		SS1G_04572	protein binding	1.80147		BC1G_14299		1.92668
	SBOR_1169	L-arabinose metabolic process	1.82839		SS1G_02346		1.79352		BC1G_10466		1.92645
	SBOR_5573		1.82835		SS1G_03702		1.78958		BC1G_10095	structural constituent of cell wall	1.92525
	SBOR_8714		1.81349		SS1G_13386	extracellular region	1.78696		BC1G_07141		1.91605
	SBOR_8688		1.80184		SS1G_10165	cell wall	1.78031		BC1G_09789		1.91159
	SBOR_0533	metabolic process	1.7998		SS1G_11992		1.77861		BC1G_11403		1.91047
	SBOR_2627	amino acid transmembrane transport	1.7979		SS1G_06524		1.7763		BC1G_05748	superoxide metabolic process	1.90974
	SBOR_9144		1.79576		SS1G_11600		1.77456		BC1G_07177		1.90319
	SBOR_5108	polygalacturonase activity	1.79571		SS1G_02334	hydrolase activity, hydrolyzing O-glycosyl compounds	1.77357		BC1G_01031		1.89533
	SBOR_0542	hydrolase activity, acting on ester bonds	1.79562		SS1G_00746	hydrolase activity, hydrolyzing O-glycosyl compounds	1.76767		BC1G_05101		1.89446
	SBOR_8242	metabolic process	1.79458		SS1G_04095	hydrolase activity, acting on ester bonds	1.76671		BC1G_00022		1.88868
	SBOR_7546	polygalacturonase activity	1.78633		SS1G_10230		1.76048		BC1G_01674	viral capsid	1.88759
	SBOR_0002		1.78628		SS1G_10096		1.74804		BC1G_00895	chitin binding	1.87303
	SBOR_6337		1.78251		SS1G_05105		1.74378		BC1G_03070	aspartic-type endopeptidase activity	1.86079
	SBOR_1151		1.77887		SS1G_02522		1.73853		BC1G_01218	aspartic-type endopeptidase activity	1.85859
	SBOR_8387	metallopeptidase activity	1.77254		SS1G_13965		1.73157		BC1G_02738		1.85842
	SBOR_6021		1.77234		SS1G_00484		1.7269		BC1G_11795		1.85351
	SBOR_9442	catalytic activity	1.76726		SS1G_03537		1.72566		BC1G_00138	copper ion binding	1.8509
	SBOR_1142	lipid metabolic process	1.76636		SS1G_02789		1.72552		BC1G_00594	hydrolase activity, hydrolyzing O-glycosyl compounds	1.84507
	SBOR_9354		1.76473		SS1G_07480		1.72404		BC1G_07521	aspartic-type endopeptidase activity	1.83922
	SBOR_0607		1.75265		SS1G_11805		1.71698		BC1G_00799	cell wall	1.83004
	SBOR_1659	polygalacturonase activity	1.74332		SS1G_12264		1.7169		BC1G_00308	hydrolase activity, acting on ester bonds	1.82832
	SBOR_0690	catalytic activity	1.73549		SS1G_04664		1.71668		BC1G_04762	chitin binding	1.82827
	SBOR_2365		1.73471		SS1G_01966		1.71554		BC1G_00246		1.81864
	SBOR_4792		1.7291		SS1G_06535	amino acid transmembrane transport	1.71411		BC1G_04246	polygalacturonase activity	1.81747
	SBOR_4359	polygalacturonase activity	1.72905		SS1G_02504		1.71229		BC1G_07173		1.81254
	SBOR_4794	hydrolase activity, hydrolyzing O-glycosyl compounds	1.72425		SS1G_02872		1.70923		BC1G_09968		1.81175
	SBOR_8343		1.71075		SS1G_13872	hydrolase activity, hydrolyzing O-glycosyl compounds	1.70914		BC1G_10448		1.80855
	SBOR_7058	hydrolase activity, hydrolyzing O-glycosyl compounds	1.69814		SS1G_09232		1.70579		BC1G_12169		1.80701
	SBOR_0412	protein binding	1.69306		SS1G_09392	catalytic activity	1.69946		BC1G_01059		1.80415
	SBOR_4000		1.69023		SS1G_14497	catalytic activity	1.69693		BC1G_11910	cell wall	1.80206
	SBOR_7367	phosphatase activity	1.68859		SS1G_01027		1.69453		BC1G_00857		1.79901
	SBOR_8677		1.68584		SS1G_07784		1.6913		BC1G_05955		1.79901
	SBOR_3992	hydrolase activity, hydrolyzing O-glycosyl compounds	1.68514		SS1G_04196	copper ion binding	1.68514		BC1G_04917		1.79711
	SBOR_3533	carbohydrate metabolic process	1.68369		SS1G_03260		1.67871		BC1G_12860		1.79711
	SBOR_7522		1.68222		SS1G_03941	aspartic-type endopeptidase activity	1.6701		BC1G_03986		1.79464
	SBOR_5932		1.67921		SS1G_07027		1.66874		BC1G_09892		1.79441
	SBOR_1698		1.67422		SS1G_12059		1.66534		BC1G_00804		1.79271
	SBOR_3228	serine-type carboxypeptidase activity	1.67341		SS1G_06742	extracellular region	1.66454		BC1G_16329		1.79271
	SBOR_0531		1.6729		SS1G_05192	catalytic activity	1.66388		BC1G_00230	polygalacturonase activity	1.79082
	SBOR_3897	membrane	1.67189		SS1G_11382	serine-type carboxypeptidase activity	1.65709		BC1G_11538		1.78958
	SBOR_0075		1.6677		SS1G_10434		1.65546		BC1G_08615		1.78137
	SBOR_9725	oxidoreductase activity	1.66354		SS1G_14463		1.65179		BC1G_07471	carbohydrate metabolic process	1.78019
	SBOR_1173	catalytic activity	1.65756		SS1G_06426		1.64649		BC1G_08362	hydrolase activity, acting on ester bonds	1.771
	SBOR_3853		1.65601		SS1G_05299		1.64211		BC1G_05976		1.77023
	SBOR_3524		1.65574		SS1G_00501	hydrolase activity, hydrolyzing O-glycosyl compounds	1.63647		BC1G_04089		1.76129
	SBOR_3292	serine-type endopeptidase activity	1.65085		SS1G_03041		1.63473		BC1G_13881		1.76024
	SBOR_6832		1.64984		SS1G_04473		1.62419		BC1G_00448	catalytic activity	1.75731
	SBOR_3845	lipid metabolic process	1.64138		SS1G_11110		1.6229		BC1G_04944		1.75576
	SBOR_0316	hydrolase activity, hydrolyzing O-glycosyl compounds	1.63964		SS1G_06365	copper ion binding	1.62103		BC1G_09594		1.74984
	SBOR_10058	hydrolase activity, acting on ester bonds	1.62749		SS1G_07184	hydrolase activity, hydrolyzing O-glycosyl compounds	1.62023		BC1G_06840	cell wall	1.74882
	SBOR_3660	serine-type carboxypeptidase activity	1.62159		SS1G_07234		1.61375		BC1G_15786	hydrolase activity, acting on ester bonds	1.7411
	SBOR_8029	arabinan endo-1,5-alpha-L-arabinosidase activity	1.61718		SS1G_02501	hydrolase activity, hydrolyzing O-glycosyl compounds	1.60276		BC1G_10789	L-arabinose metabolic process	1.73475
	SBOR_6186	catalytic activity	1.61238		SS1G_00561		1.59826		BC1G_05576		1.73441
	SBOR_8397		1.61049		SS1G_05494		1.59386		BC1G_00959		1.73232
	SBOR_2819		1.59976		SS1G_12351		1.59122		BC1G_05309	protein binding	1.73231
	SBOR_3964	L-arabinose metabolic process	1.59775		SS1G_12262		1.58416		BC1G_01901		1.73137
	SBOR_1877	carbohydrate metabolic process	1.5961		SS1G_10845	hydrolase activity, hydrolyzing O-glycosyl compounds	1.58402		BC1G_08150		1.72768
	SBOR_6887		1.59528		SS1G_12291		1.58261		BC1G_09826	hydrolase activity, hydrolyzing O-glycosyl compounds	1.72623
	SBOR_8398		1.59505		SS1G_07532		1.58167		BC1G_05739		1.72567
	SBOR_6995		1.59319		SS1G_08548		1.58164		BC1G_15096		1.72467
	SBOR_7439	membrane	1.58843		SS1G_04699	GPI anchor biosynthetic process	1.58134		BC1G_05638	double-strand break repair via homologous recombination	1.72467
	SBOR_4945	cell wall macromolecule catabolic process	1.58644		SS1G_02014		1.58062		BC1G_07653		1.71193
	SBOR_0169	cell wall	1.58584		SS1G_03146		1.5793		BC1G_16107		1.70839
	SBOR_8147		1.58114		SS1G_08383	protein binding	1.57153		BC1G_07073		1.70709
	SBOR_7782		1.5772		SS1G_12725		1.57116		BC1G_11633		1.70573
	SBOR_7666	catalytic activity	1.57516		SS1G_13736		1.56911		BC1G_07945	hydrolase activity, hydrolyzing O-glycosyl compounds	1.6972
	SBOR_9165	serine-type endopeptidase activity	1.57503		SS1G_04786	chitin binding	1.56843		BC1G_12343	serine-type endopeptidase activity	1.69539
	SBOR_5924	aspartic-type endopeptidase activity	1.57333		SS1G_04945	hydrolase activity, hydrolyzing O-glycosyl compounds	1.563		BC1G_05669	catalytic activity	1.69487
	SBOR_6335	hydrolase activity, hydrolyzing O-glycosyl compounds	1.57247		SS1G_01226		1.5563		BC1G_08414		1.68849
	SBOR_5303		1.5711		SS1G_07459		1.55519		BC1G_01152		1.68502
	SBOR_1021		1.5686		SS1G_13277		1.5497		BC1G_05867		1.68076
	SBOR_6196		1.56848		SS1G_13578		1.54918		BC1G_12064		1.67871
	SBOR_3940	catalytic activity	1.56709		SS1G_08163		1.54528		BC1G_05675		1.67783
	SBOR_7185	polygalacturonase activity	1.56158		SS1G_13115		1.5449		BC1G_01529		1.672
	SBOR_1178		1.55729		SS1G_02320		1.54339		BC1G_03951		1.66048
	SBOR_1614		1.55467		SS1G_09799		1.53461		BC1G_02936	extracellular region	1.65819
	SBOR_10140		1.55399		SS1G_00768		1.53461		BC1G_11891	catalytic activity	1.65678
	SBOR_8038	structural constituent of cell wall	1.55108		SS1G_08020	hydrolase activity, hydrolyzing O-glycosyl compounds	1.53441		BC1G_09013		1.65655
	SBOR_6342		1.55088		SS1G_06009		1.53417		BC1G_14129		1.65626
	SBOR_3941	hydrolase activity, hydrolyzing O-glycosyl compounds	1.55063		SS1G_08529	membrane	1.53327		BC1G_02755		1.65383
	SBOR_8587	carbohydrate metabolic process	1.54916		SS1G_09083		1.53136		BC1G_10532		1.6532
	SBOR_6161		1.5402		SS1G_02507		1.5311		BC1G_09000		1.65267
	SBOR_9465		1.53854		SS1G_03385	carbohydrate metabolic process	1.52354		BC1G_11266	copper ion binding	1.64676
	SBOR_1152		1.53749		SS1G_06235	polygalacturonase activity	1.51662		BC1G_01615		1.64548
	SBOR_6459	transporter activity	1.53322		SS1G_09216		1.51427		BC1G_00460		1.64256
	SBOR_3975	polysaccharide catabolic process	1.53014		SS1G_11057	polygalacturonase activity	1.51402		BC1G_12931		1.6411
	SBOR_1897	polygalacturonase activity	1.52841		SS1G_00551		1.51262		BC1G_05455	carbohydrate metabolic process	1.6362
	SBOR_5375		1.52385		SS1G_09060	serine-type endopeptidase activity	1.51236		BC1G_15322		1.63424
	SBOR_7498	transporter activity	1.52139		SS1G_02920		1.50968		BC1G_06608		1.62742
	SBOR_3460	carbohydrate metabolic process	1.52027		SS1G_04639	carbohydrate metabolic process	1.50881		BC1G_14349	copper ion binding	1.62451
	SBOR_7890		1.51789		SS1G_00891	hydrolase activity, hydrolyzing O-glycosyl compounds	1.5087		BC1G_12138	L-arabinose metabolic process	1.62285
	SBOR_6668		1.51456		SS1G_04463		1.50788		BC1G_10300		1.62018
	SBOR_3739		1.51406		SS1G_10323		1.50357		BC1G_07319		1.61381
	SBOR_8178	hydrolase activity, hydrolyzing O-glycosyl compounds	1.51285		SS1G_12717		1.50344		BC1G_01530		1.61062
	SBOR_1549		1.51214		SS1G_11410		1.50344		BC1G_05059	hydrolase activity, hydrolyzing O-glycosyl compounds	1.6089
	SBOR_1548	hydrolase activity, hydrolyzing O-glycosyl compounds	1.51144		SS1G_03907		1.50344		BC1G_08748		1.60665
	SBOR_0161	hydrolase activity, hydrolyzing O-glycosyl compounds	1.5109		SS1G_03535		1.50141		BC1G_08831	serine-type carboxypeptidase activity	1.60557
	SBOR_1820	metallopeptidase activity	1.5069		SS1G_01838		1.50013		BC1G_12330		1.60438
	SBOR_3532		1.50326		SS1G_02582	chitin binding	1.49939		BC1G_07058		1.60203
	SBOR_7136		1.49555		SS1G_09270		1.49706		BC1G_13486		1.59607
	SBOR_2488	malate transmembrane transporter activity	1.4946		SS1G_07393		1.49119		BC1G_04573	aspartic-type endopeptidase activity	1.59525
	SBOR_9689	metabolic process	1.48966		SS1G_04850	mannan endo-1,6-alpha-mannosidase activity	1.48404		BC1G_13123		1.59512
	SBOR_2371		1.48904		SS1G_09105	integral component of membrane	1.48024		BC1G_02922		1.59416
	SBOR_2117	catalytic activity	1.48395		SS1G_12294	carbohydrate metabolic process	1.47546		BC1G_03560		1.59261
	SBOR_9863		1.48308		SS1G_02693		1.47544		BC1G_12374		1.59073
	SBOR_7860		1.48209		SS1G_08907		1.46882		BC1G_03188	oxidoreductase activity, acting on CH-OH group of donors	1.58141
	SBOR_9737	integral component of membrane	1.47924		SS1G_13385		1.46853		BC1G_15273	structural constituent of cell wall	1.58134
	SBOR_1890	catalytic activity	1.47492		SS1G_00953		1.46791		BC1G_07482	flavin adenine dinucleotide binding	1.57781
	SBOR_3974	carbohydrate metabolic process	1.47126		SS1G_14032	carbohydrate metabolic process	1.46749		BC1G_03010	membrane	1.57661
	SBOR_7914		1.46991		SS1G_12786		1.46336		BC1G_04882		1.57355
	SBOR_8023	cholinesterase activity	1.46162		SS1G_10827		1.45773		BC1G_05811		1.57332
	SBOR_9948		1.45639		SS1G_03653		1.45288		BC1G_14348		1.57186
	SBOR_1958		1.45484		SS1G_03230		1.45132		BC1G_06367		1.57049
	SBOR_1926	oxidoreductase activity, acting on CH-OH group of donors	1.45369		SS1G_09982	receptor activity	1.44878		BC1G_09587	nucleic acid binding	1.56473
	SBOR_1398	extracellular region	1.45143		SS1G_03395		1.44814		BC1G_04960	iron ion binding	1.56189
	SBOR_0675		1.44963		SS1G_14528		1.44767		BC1G_12725		1.5617
	SBOR_1857		1.4489		SS1G_04898	catalytic activity	1.44762		BC1G_08699		1.56112
	SBOR_3352	oxidoreductase activity, acting on CH-OH group of donors	1.44505		SS1G_09861		1.44705		BC1G_04216		1.56112
	SBOR_1880		1.44478		SS1G_12999		1.4459		BC1G_10583		1.56112
	SBOR_3589		1.44478		SS1G_09402		1.44559		BC1G_08553	copper ion binding	1.56062
	SBOR_8906	metabolic process	1.4394		SS1G_04519		1.44404		BC1G_15248		1.55838
	SBOR_4472		1.4359		SS1G_05140	hydrolase activity, acting on ester bonds	1.44374		BC1G_05539		1.55564
	SBOR_2486		1.4359		SS1G_13556		1.44299		BC1G_01234	polygalacturonase activity	1.55472
	SBOR_4832	integral component of membrane	1.43516		SS1G_01776	catalytic activity	1.44105		BC1G_11807	nutrient reservoir activity	1.5544
	SBOR_3073		1.43429		SS1G_03326		1.43839		BC1G_14702	hydrolase activity, hydrolyzing O-glycosyl compounds	1.55304
	SBOR_5467		1.43376		SS1G_11886	catalytic activity	1.43715		BC1G_09125		1.55231
	SBOR_6037		1.43104		SS1G_03387	hydrolase activity, hydrolyzing O-glycosyl compounds	1.43687		BC1G_09180	metalloendopeptidase activity	1.54796
	SBOR_2545		1.4278		SS1G_08542		1.43363		BC1G_05987		1.54529
	SBOR_3689	protein binding	1.42688		SS1G_11922	arabinan endo-1,5-alpha-L-arabinosidase activity	1.43283		BC1G_05647		1.5421
	SBOR_2775	carbohydrate metabolic process	1.42533		SS1G_10237		1.43166		BC1G_13367	polygalacturonase activity	1.53951
	SBOR_0480		1.42415		SS1G_11026		1.43166		BC1G_12639		1.53925
	SBOR_6573		1.42167		SS1G_05226		1.42852		BC1G_02944	serine-type endopeptidase activity	1.53803
	SBOR_0167	protein binding	1.42143		SS1G_05493		1.42638		BC1G_16006		1.53758
	SBOR_0779	extracellular region	1.4206		SS1G_11842		1.42615		BC1G_00815	integral component of membrane	1.53748
	SBOR_5770		1.41952		SS1G_04497	hydrolase activity, hydrolyzing O-glycosyl compounds	1.42365		BC1G_11909	polygalacturonase activity	1.53695
	SBOR_6531	hydrolase activity, hydrolyzing O-glycosyl compounds	1.419		SS1G_02038	aspartic-type endopeptidase activity	1.42293		BC1G_12747		1.53461
	SBOR_1838	catalytic activity	1.41641		SS1G_04247		1.41921		BC1G_10379		1.52074
	SBOR_8414		1.41385		SS1G_01083	catalytic activity	1.41539		BC1G_08181		1.51769
	SBOR_1937	chitin binding	1.41289		SS1G_07656	hydrolase activity, hydrolyzing O-glycosyl compounds	1.41459		BC1G_03579	aspartic-type endopeptidase activity	1.51739
	SBOR_7277		1.41222		SS1G_05110	catalytic activity	1.41315		BC1G_09106		1.51537
	SBOR_7745		1.40938		SS1G_07257	transporter activity	1.41282		BC1G_00614		1.51331
	SBOR_1141		1.40936		SS1G_00974	copper ion binding	1.41271		BC1G_10922		1.51177
	SBOR_3349	catalytic activity	1.40683		SS1G_02760	metabolic process	1.41173		BC1G_14009		1.51172
	SBOR_9888	metallocarboxypeptidase activity	1.40592		SS1G_09693		1.40942		BC1G_03298		1.50978
	SBOR_4186	structural constituent of cell wall	1.40563		SS1G_07586	membrane	1.40933		BC1G_14535		1.50787
	SBOR_9713	catalytic activity	1.4049		SS1G_14335		1.40812		BC1G_01903	carbohydrate metabolic process	1.50621
	SBOR_5127	chitin binding	1.40461		SS1G_07749	hydrolase activity, hydrolyzing O-glycosyl compounds	1.40548		BC1G_01448		1.50591
	SBOR_8556		1.40393		SS1G_04200	catalytic activity	1.40488		BC1G_14501		1.50436
	SBOR_0612		1.40386		SS1G_08836		1.40409		BC1G_14340		1.50324
	SBOR_3946	peroxidase activity	1.4024		SS1G_04041	integral component of membrane	1.4037		BC1G_00262	copper ion transmembrane transporter activity	1.49734
	SBOR_9877		1.39527		SS1G_07655	serine-type endopeptidase activity	1.40316		BC1G_02702	protein binding	1.49705
	SBOR_0625		1.39447		SS1G_01378		1.40207		BC1G_12171		1.49407
	SBOR_2608		1.3933		SS1G_10178	hydrolase activity	1.40067		BC1G_01855		1.49268
	SBOR_1153		1.39023		SS1G_05668		1.40067		BC1G_15784		1.49237
	SBOR_4608	aspartic-type endopeptidase activity	1.38883		SS1G_10773	lipid metabolic process	1.39926		BC1G_02314	phosphatase activity	1.48802
	SBOR_6117	integral component of membrane	1.38606		SS1G_05485	protein binding	1.39796		BC1G_10322	arabinan endo-1,5-alpha-L-arabinosidase activity	1.48491
	SBOR_7708	catalytic activity	1.38349		SS1G_05073	lipid metabolic process	1.38899		BC1G_07421		1.48356
	SBOR_5300		1.38329		SS1G_10956		1.38881		BC1G_07820	catalytic activity	1.48333
	SBOR_6308	extracellular region	1.3821		SS1G_05669	serine-type endopeptidase activity	1.38765		BC1G_02605		1.4806
	SBOR_8719	dolichyl-phosphate-glucose-glycolipid alpha-glucosyltransferase activity	1.3816		SS1G_05569		1.38251		BC1G_12859	catalytic activity	1.47673
	SBOR_2600		1.37788		SS1G_12930	hydrolase activity, hydrolyzing O-glycosyl compounds	1.38163		BC1G_15095		1.4682
	SBOR_2810		1.37763		SS1G_13199	protein binding	1.37995		BC1G_10316		1.46659
	SBOR_2682		1.37384		SS1G_09115		1.37862		BC1G_07836		1.46605
	SBOR_8310		1.37321		SS1G_12648		1.37821		BC1G_00376	metabolic process	1.46303
	SBOR_9361	aspartic-type endopeptidase activity	1.3716		SS1G_10771		1.37359		BC1G_14153	aspartic-type endopeptidase activity	1.46272
	SBOR_2851		1.3708		SS1G_14460	carbohydrate metabolic process	1.37249		BC1G_01033		1.45855
	SBOR_7903		1.36981		SS1G_12017	carbohydrate metabolic process	1.37245		BC1G_09695	hydrolase activity, hydrolyzing O-glycosyl compounds	1.45634
	SBOR_3842		1.3679		SS1G_00666		1.36899		BC1G_11539		1.45511
	SBOR_8701		1.36662		SS1G_11499	hydrolase activity, hydrolyzing O-glycosyl compounds	1.36655		BC1G_12132	catalytic activity	1.45427
	SBOR_6594		1.36403		SS1G_10082		1.36035		BC1G_07483	triglyceride lipase activity	1.45103
	SBOR_9917		1.36208		SS1G_12907	metabolic process	1.35881		BC1G_13289		1.45059
	SBOR_10048	protein binding	1.3562		SS1G_05659	protein binding	1.35821		BC1G_00248	copper ion binding	1.44861
	SBOR_1514		1.353		SS1G_00040		1.35765		BC1G_14030	carbohydrate metabolic process	1.44407
	SBOR_5454	catalytic activity	1.35076		SS1G_10698	polygalacturonase activity	1.35668		BC1G_01923	polygalacturonase activity	1.44068
	SBOR_3432	hydrolase activity, hydrolyzing O-glycosyl compounds	1.35006		SS1G_04552	polygalacturonase activity	1.3564		BC1G_08314	extracellular region	1.43937
	SBOR_6769		1.3489		SS1G_04766	nutrient reservoir activity	1.35449		BC1G_12004		1.43937
	SBOR_6981	hydrolase activity, hydrolyzing O-glycosyl compounds	1.34412		SS1G_00265	carbohydrate metabolic process	1.3516		BC1G_05758		1.43921
	SBOR_6773		1.34233		SS1G_04592	hydrolase activity, acting on ester bonds	1.34971		BC1G_13445		1.43664
	SBOR_1372	chitin binding	1.34199		SS1G_05198		1.34863		BC1G_07822	hydrolase activity, hydrolyzing O-glycosyl compounds	1.43632
	SBOR_8868		1.3387		SS1G_11212	carbohydrate metabolic process	1.34692		BC1G_03456		1.43482
	SBOR_7960		1.33767		SS1G_14007		1.34657		BC1G_03291	chitin binding	1.43472
	SBOR_4179		1.33639		SS1G_10012	transferase activity, transferring glycosyl groups	1.34545		BC1G_10455	carbohydrate metabolic process	1.4347
	SBOR_2333	protein binding	1.336		SS1G_02682	catalytic activity	1.34537		BC1G_14075		1.43097
	SBOR_0696		1.33225		SS1G_09954		1.34297		BC1G_10197	amino acid transmembrane transport	1.43097
	SBOR_2490	membrane	1.33225		SS1G_00376		1.34295		BC1G_13970	polygalacturonase activity	1.42712
	SBOR_2967		1.33179		SS1G_08080		1.34138		BC1G_00642	hydrolase activity, hydrolyzing O-glycosyl compounds	1.42564
	SBOR_7638	hydrolase activity	1.33145		SS1G_12709	extracellular region	1.34125		BC1G_09963		1.42429
	SBOR_7725	hydrolase activity	1.33107		SS1G_02708	hydrolase activity, acting on ester bonds	1.33998		BC1G_09146	catalytic activity	1.42279
	SBOR_1491	carbohydrate metabolic process	1.32593		SS1G_14441		1.3378		BC1G_14470		1.42214
	SBOR_4063	hydrolase activity, hydrolyzing O-glycosyl compounds	1.32573		SS1G_10842	hydrolase activity, hydrolyzing O-glycosyl compounds	1.33599		BC1G_08638		1.42104
	SBOR_7355	mating-type factor pheromone receptor activity	1.3242		SS1G_04177	polygalacturonase activity	1.33561		BC1G_13960		1.42075
	SBOR_6701		1.32247		SS1G_08333		1.33225		BC1G_00820	cell wall macromolecule catabolic process	1.42025
	SBOR_4763		1.32212		SS1G_10409		1.32897		BC1G_10281	catalytic activity	1.4194
	SBOR_4319	carbohydrate metabolic process	1.32024		SS1G_13472	catalytic activity	1.32863		BC1G_09054		1.4172
	SBOR_7132	serine-type endopeptidase activity	1.31655		SS1G_13700		1.32847		BC1G_02815		1.40964
	SBOR_3628		1.31523		SS1G_03629	aspartic-type endopeptidase activity	1.32332		BC1G_10479		1.40942
	SBOR_1628		1.31331		SS1G_10353	carbohydrate metabolic process	1.31896		BC1G_14974	peroxidase activity	1.40788
	SBOR_2749		1.31034		SS1G_02612		1.31661		BC1G_15593		1.40776
	SBOR_1720	nucleic acid binding	1.30979		SS1G_01494		1.31422		BC1G_07059	protein binding	1.40744
	SBOR_3325		1.3072		SS1G_02828		1.31139		BC1G_03890	integral component of membrane	1.4074
	SBOR_0930		1.2995		SS1G_04923		1.31065		BC1G_00409	cell wall	1.40668
	SBOR_9429		1.29195		SS1G_02028		1.30829		BC1G_10326		1.40563
	SBOR_5694		1.29127		SS1G_04946		1.30779		BC1G_08856		1.40427
	SBOR_3805	integral component of membrane	1.29098		SS1G_10764		1.30766		BC1G_02163		1.40409
	SBOR_6864	polygalacturonase activity	1.28998		SS1G_14320	chorismate metabolic process	1.30554		BC1G_08719	protein binding	1.40393
	SBOR_7855	protein binding	1.28744		SS1G_09782	hydrolase activity, acting on ester bonds	1.301		BC1G_00545	aspartic-type endopeptidase activity	1.4036
	SBOR_1891	triglyceride lipase activity	1.28678		SS1G_11239		1.30047		BC1G_01204	chitin binding	1.39687
	SBOR_2271		1.28478		SS1G_08889	catalytic activity	1.29898		BC1G_07755		1.3968
	SBOR_7744		1.28315		SS1G_01768	protein retention in ER lumen	1.29546		BC1G_01008	polysaccharide catabolic process	1.3957
	SBOR_3498		1.27921		SS1G_10482	hydrolase activity, acting on ester bonds	1.29268		BC1G_05878	integral component of membrane	1.39549
	SBOR_5731	catalytic activity	1.27737		SS1G_13741	metalloendopeptidase activity	1.28967		BC1G_01025		1.39241
	SBOR_5547	catalytic activity	1.27704		SS1G_14444	vesicle-mediated transport	1.28936		BC1G_07527		1.3906
	SBOR_8569		1.27637		SS1G_04621	membrane	1.28936		BC1G_13565	amino acid transmembrane transport	1.39047
	SBOR_3773		1.27506		SS1G_11673		1.28732		BC1G_14970	transmembrane transport	1.38923
	SBOR_8063		1.27118		SS1G_04030	metabolic process	1.28558		BC1G_10788	oxidoreductase activity, acting on CH-OH group of donors	1.3878
	SBOR_6655	catalytic activity	1.26603		SS1G_14133		1.28407		BC1G_10247	hydrolase activity, hydrolyzing O-glycosyl compounds	1.38407
	SBOR_0811		1.26442		SS1G_06942		1.28329		BC1G_06194		1.38384
	SBOR_3522		1.26347		SS1G_05337		1.2828		BC1G_07062		1.38324
	SBOR_8041	metallopeptidase activity	1.2632		SS1G_13236	integral component of membrane	1.28191		BC1G_13474		1.38256
	SBOR_5534		1.25934		SS1G_00308		1.27919		BC1G_00493		1.37942
	SBOR_8292	oxidoreductase activity	1.25813		SS1G_02544		1.27649		BC1G_16178		1.37774
	SBOR_1460	nucleobase transmembrane transporter activity	1.25691		SS1G_10826		1.27645		BC1G_06019		1.37589
	SBOR_3839		1.25662		SS1G_00516		1.26928		BC1G_14698	hydrolase activity, hydrolyzing O-glycosyl compounds	1.37588
	SBOR_6410		1.25281		SS1G_04004	nucleus	1.26876		BC1G_09445		1.37497
	SBOR_6743	integral component of membrane	1.25276		SS1G_11853		1.26665		BC1G_00689	hydrolase activity	1.37399
	SBOR_1167		1.25105		SS1G_07904	extracellular region	1.26612		BC1G_04947	catalytic activity	1.37252
	SBOR_5898	serine-type endopeptidase activity	1.24553		SS1G_04382		1.26612		BC1G_15460		1.37181
	SBOR_7199		1.24515		SS1G_04037	integral component of membrane	1.26514		BC1G_14415	metabolic process	1.37138
	SBOR_10023		1.24489		SS1G_12937	catalytic activity	1.26495		BC1G_11727	integral component of membrane	1.36849
	SBOR_8764		1.24489		SS1G_09639		1.26438		BC1G_09803		1.36496
	SBOR_8464		1.24472		SS1G_09064		1.26243		BC1G_02016		1.36399
	SBOR_3198	catalytic activity	1.24466		SS1G_06749	catalytic activity	1.26152		BC1G_10476		1.36197
	SBOR_4020	autophagic vacuole assembly	1.24418		SS1G_11745		1.26049		BC1G_07311		1.36197
	SBOR_7689		1.24362		SS1G_02369	hydrolase activity, hydrolyzing O-glycosyl compounds	1.25904		BC1G_14481		1.36175
	SBOR_7746	hydrolase activity, hydrolyzing O-glycosyl compounds	1.24252		SS1G_04633		1.25662		BC1G_14688		1.35925
	SBOR_0068		1.24226		SS1G_08858	metalloendopeptidase activity	1.25601		BC1G_08643		1.35896
	SBOR_6360	acid phosphatase activity	1.24217		SS1G_01661	succinate dehydrogenase activity	1.25473		BC1G_02804		1.35526
	SBOR_1440		1.23913		SS1G_00129		1.2527		BC1G_10797	hydrolase activity, hydrolyzing O-glycosyl compounds	1.35301
	SBOR_5955		1.2381		SS1G_11901		1.25216		BC1G_14445		1.35283
	SBOR_9011	oxidoreductase activity, acting on CH-OH group of donors	1.23764		SS1G_14146		1.2462		BC1G_09911		1.35283
	SBOR_7213	transporter activity	1.23595		SS1G_08786		1.24597		BC1G_09336		1.35282
	SBOR_7993	peroxidase activity	1.23424		SS1G_11579	catalytic activity	1.24408		BC1G_16010	hydrolase activity, hydrolyzing O-glycosyl compounds	1.3519
	SBOR_7925		1.2331		SS1G_02212	UDP-N-acetylmuramate dehydrogenase activity	1.24027		BC1G_01155	hydrolase activity, hydrolyzing O-glycosyl compounds	1.35089
	SBOR_8243		1.23267		SS1G_03540	polygalacturonase activity	1.23832		BC1G_08253		1.3462
	SBOR_6002		1.23256		SS1G_02511		1.23827		BC1G_14101	metallocarboxypeptidase activity	1.3453
	SBOR_0396		1.23161		SS1G_02156		1.23751		BC1G_12402		1.34378
	SBOR_3918		1.23112		SS1G_08280		1.23653		BC1G_04111		1.34375
	SBOR_2691		1.23071		SS1G_11412		1.23595		BC1G_10289		1.34297
	SBOR_4888		1.22996		SS1G_04885		1.23564		BC1G_08635		1.34297
	SBOR_7350		1.22924		SS1G_12048		1.23421		BC1G_13815		1.3426
	SBOR_6561	carbohydrate metabolic process	1.22843		SS1G_00074		1.23356		BC1G_01778	hydrolase activity, hydrolyzing O-glycosyl compounds	1.34067
	SBOR_6985		1.22817		SS1G_01325		1.23268		BC1G_12914	phospholipase activity	1.33954
	SBOR_5937	oxidoreductase activity, acting on CH-OH group of donors	1.22672		SS1G_12385	lipid metabolic process	1.23255		BC1G_13645	hydrolase activity, hydrolyzing O-glycosyl compounds	1.33837
	SBOR_7730	cell wall	1.22637		SS1G_12672		1.23151		BC1G_00226		1.33805
	SBOR_3539		1.22628		SS1G_02790	acid phosphatase activity	1.22893		BC1G_10306		1.33644
	SBOR_5374	hydrolase activity	1.22322		SS1G_00509	carbohydrate metabolic process	1.22648		BC1G_14714	asparaginase activity	1.33486
	SBOR_5419	oxidoreductase activity, acting on CH-OH group of donors	1.22303		SS1G_04417	membrane	1.22628		BC1G_04935		1.33185
	SBOR_9432		1.21612		SS1G_12491		1.22628		BC1G_10381	chitin binding	1.33066
	SBOR_1762		1.21397		SS1G_07780		1.22517		BC1G_08931		1.32949
	SBOR_3851		1.21333		SS1G_01808		1.2243		BC1G_06509	chitin binding	1.32812
	SBOR_0374	chitin binding	1.21064		SS1G_06738		1.22326		BC1G_13714		1.32727
	SBOR_3245		1.20984		SS1G_03247	integral component of membrane	1.22173		BC1G_15879		1.32627
	SBOR_3161		1.20965		SS1G_10435		1.21999		BC1G_05039	transporter activity	1.32361
	SBOR_7818		1.20938		SS1G_06412		1.21935		BC1G_13910		1.31868
	SBOR_9099		1.20564		SS1G_02570	aspartic-type endopeptidase activity	1.21913		BC1G_01397	aspartic-type endopeptidase activity	1.31793
	SBOR_0332	acid phosphatase activity	1.20441		SS1G_13217		1.21898		BC1G_12140		1.31778
	SBOR_9696	phospholipase activity	1.20316		SS1G_10867	catalytic activity	1.21798		BC1G_01160		1.31649
	SBOR_1166		1.20165		SS1G_12605	serine-type endopeptidase activity	1.21512		BC1G_01595		1.31215
	SBOR_2843	serine-type endopeptidase activity	1.19731		SS1G_02929		1.21468		BC1G_05654		1.31075
	SBOR_2737		1.19606		SS1G_03186		1.21453		BC1G_09171		1.30857
	SBOR_5219	thiosulfate sulfurtransferase activity	1.19471		SS1G_09841		1.2134		BC1G_07159		1.30843
	SBOR_6197	catalytic activity	1.19042		SS1G_05112	copper ion binding	1.21187		BC1G_03049		1.30758
	SBOR_9836	UDP-N-acetylmuramate dehydrogenase activity	1.18948		SS1G_00730	oxidoreductase activity, acting on CH-OH group of donors	1.20925		BC1G_04910		1.30657
	SBOR_0180		1.18793		SS1G_01842		1.2053		BC1G_11835	acid phosphatase activity	1.30255
	SBOR_4834		1.18748		SS1G_02700		1.20492		BC1G_16209	carbohydrate metabolic process	1.30186
	SBOR_4926	integral component of membrane	1.18742		SS1G_01235		1.20331		BC1G_13938		1.30155
	SBOR_5843		1.18491		SS1G_10170		1.20189		BC1G_05199	metabolic process	1.29643
	SBOR_7694	aspartic-type endopeptidase activity	1.18252		SS1G_04781		1.20189		BC1G_05947		1.29397
	SBOR_9893		1.18169		SS1G_09128		1.20189		BC1G_00750		1.29261
	SBOR_2311	aspartic-type endopeptidase activity	1.18117		SS1G_09495	1-alkyl-2-acetylglycerophosphocholine esterase activity	1.1996		BC1G_09533		1.28999
	SBOR_3201	aspartic-type endopeptidase activity	1.18022		SS1G_11927	oxidoreductase activity	1.19907		BC1G_09077	catalytic activity	1.28998
	SBOR_4235		1.17881		SS1G_02003	carbohydrate metabolic process	1.19318		BC1G_00159	membrane	1.28936
	SBOR_7274		1.17803		SS1G_14067		1.19315		BC1G_07101	catalytic activity	1.2866
	SBOR_5208		1.17657		SS1G_07661	extracellular region	1.19156		BC1G_04546		1.28611
	SBOR_2124	polygalacturonase activity	1.17221		SS1G_01755		1.1886		BC1G_00896		1.28365
	SBOR_9927		1.16946		SS1G_14332		1.18793		BC1G_00639		1.28267
	SBOR_10121		1.16875		SS1G_01587		1.18779		BC1G_12249		1.28229
	SBOR_0325	catalytic activity	1.16685		SS1G_07039	polygalacturonase activity	1.18559		BC1G_06334	catalytic activity	1.2808
	SBOR_8115		1.16447		SS1G_11827		1.18464		BC1G_01243	Golgi membrane	1.28052
	SBOR_0556		1.1643		SS1G_02399	polygalacturonase activity	1.17927		BC1G_10423		1.27884
	SBOR_3447		1.16418		SS1G_07093		1.17727		BC1G_13975		1.27731
	SBOR_8074	protein binding	1.162		SS1G_00849		1.17654		BC1G_14944	hydrolase activity, hydrolyzing O-glycosyl compounds	1.27699
	SBOR_4613	catalytic activity	1.16101		SS1G_11199	metal ion binding	1.17444		BC1G_09280		1.27441
	SBOR_9651		1.15995		SS1G_08634	polygalacturonase activity	1.17314		BC1G_04256		1.27366
	SBOR_4695	pyrroline-5-carboxylate reductase activity	1.15933		SS1G_03039	protein binding	1.17309		BC1G_01257		1.27131
	SBOR_8298		1.1581		SS1G_13035		1.17287		BC1G_13905		1.27103
	SBOR_6788	alpha-amylase activity	1.15765		SS1G_01941		1.17255		BC1G_11018	mannan endo-1,6-alpha-mannosidase activity	1.26948
	SBOR_2492	transmembrane transport	1.15747		SS1G_14164		1.17221		BC1G_02269		1.26886
	SBOR_8549		1.15664		SS1G_09475	serine-type carboxypeptidase activity	1.16999		BC1G_05337	proteolysis	1.26629
	SBOR_0896		1.15544		SS1G_04339	membrane	1.16797		BC1G_13407	catalytic activity	1.26607
	SBOR_3247		1.1542		SS1G_09075		1.16775		BC1G_03893	catalytic activity	1.26504
	SBOR_1087	transmembrane transport	1.15326		SS1G_14102	amino acid transmembrane transport	1.16732		BC1G_00101		1.26048
	SBOR_5210		1.15301		SS1G_05304	peroxidase activity	1.16325		BC1G_08491		1.26018
	SBOR_3491	electron carrier activity	1.15292		SS1G_02025		1.16146		BC1G_03157		1.25748
	SBOR_1474	polygalacturonase activity	1.15273		SS1G_10310	mating-type factor pheromone receptor activity	1.16136		BC1G_01693		1.25559
	SBOR_9616	zinc ion binding	1.15197		SS1G_01297		1.16001		BC1G_01759		1.25549
	SBOR_3345	carbohydrate metabolic process	1.15111		SS1G_14169		1.15893		BC1G_08060	amino acid transmembrane transport	1.25418
	SBOR_9391		1.15027		SS1G_12471		1.15739		BC1G_01460		1.25287
	SBOR_5070		1.15013		SS1G_10151		1.15661		BC1G_12932		1.2512
	SBOR_6082		1.14936		SS1G_12383	acid phosphatase activity	1.15324		BC1G_14772	integral component of membrane	1.251
	SBOR_3029	aspartic-type endopeptidase activity	1.14873		SS1G_09953		1.15272		BC1G_14311		1.25069
	SBOR_4393		1.14658		SS1G_07015		1.14947		BC1G_04705	peroxidase activity	1.24886
	SBOR_4653		1.1462		SS1G_05785		1.14781		BC1G_01629		1.24867
	SBOR_8564	transmembrane transport	1.14619		SS1G_04207	polygalacturonase activity	1.14672		BC1G_12517		1.24856
	SBOR_2922	response to stress	1.14563		SS1G_05475		1.14656		BC1G_12627		1.24853
	SBOR_4728	hydrolase activity, hydrolyzing O-glycosyl compounds	1.14371		SS1G_10161		1.14598		BC1G_11144	cell wall	1.24334
	SBOR_1168		1.14254		SS1G_00458	carbohydrate metabolic process	1.14157		BC1G_11259		1.24027
	SBOR_6772		1.14042		SS1G_09225	serine-type endopeptidase activity	1.14143		BC1G_01055	catalytic activity	1.23571
	SBOR_3094		1.13971		SS1G_06280	protein binding	1.14104		BC1G_06266	oxidoreductase activity	1.23564
	SBOR_3866		1.13923		SS1G_12917	carbohydrate metabolic process	1.14079		BC1G_10098	metalloendopeptidase activity	1.2348
	SBOR_9939	UDP-N-acetylmuramate dehydrogenase activity	1.13683		SS1G_08012		1.14062		BC1G_14330	oxidoreductase activity, acting on CH-OH group of donors	1.23241
	SBOR_1368	acid phosphatase activity	1.13589		SS1G_01495		1.14022		BC1G_08739		1.22827
	SBOR_8870		1.13476		SS1G_06817		1.13874		BC1G_10472	aspartic-type endopeptidase activity	1.22812
	SBOR_5286		1.13372		SS1G_10452		1.13508		BC1G_11516		1.22751
	SBOR_5929	integral component of membrane	1.13358		SS1G_09777		1.13383		BC1G_03606		1.22628
	SBOR_8156		1.13192		SS1G_00321	cell wall macromolecule catabolic process	1.13286		BC1G_03183		1.22555
	SBOR_8936		1.12825		SS1G_06889		1.13174		BC1G_02154		1.22517
	SBOR_4614		1.1274		SS1G_07481		1.13174		BC1G_02630	protein retention in ER lumen	1.22506
	SBOR_1126	carbohydrate metabolic process	1.12694		SS1G_01345		1.13152		BC1G_06064	integral component of membrane	1.22422
	SBOR_8552		1.12545		SS1G_10683	catalytic activity	1.13146		BC1G_12340		1.22262
	SBOR_9789		1.12494		SS1G_09169	carbon-oxygen lyase activity, acting on polysaccharides	1.1309		BC1G_08357		1.22239
	SBOR_2262	carbohydrate metabolic process	1.12297		SS1G_08645	catalytic activity	1.12932		BC1G_00675	integral component of membrane	1.22128
	SBOR_0857	polygalacturonase activity	1.12249		SS1G_12052		1.12921		BC1G_10469		1.22067
	SBOR_0736	metabolic process	1.12021		SS1G_00642	carbohydrate metabolic process	1.1291		BC1G_02541		1.22055
	SBOR_0461		1.11818		SS1G_01614	ion channel activity	1.12819		BC1G_05134		1.22041
	SBOR_2621	transferase activity, transferring acyl groups other than amino-acyl groups	1.11373		SS1G_09308		1.12536		BC1G_03619	polygalacturonase activity	1.22037
	SBOR_0587		1.11184		SS1G_10140		1.12528		BC1G_02036	carbohydrate metabolic process	1.21712
	SBOR_9800		1.11089		SS1G_09882		1.12409		BC1G_00109		1.21684
	SBOR_3152	amino acid transmembrane transport	1.11081		SS1G_11048	serine-type endopeptidase activity	1.12244		BC1G_07537		1.21513
	SBOR_6857	oxidoreductase activity	1.10601		SS1G_10222		1.12241		BC1G_08545		1.21494
	SBOR_3007		1.10396		SS1G_07721	UDP-N-acetylmuramate dehydrogenase activity	1.12176		BC1G_03518		1.21468
	SBOR_8593		1.10377		SS1G_08644	triglyceride lipase activity	1.12126		BC1G_10778	response to stress	1.2142
	SBOR_6739		1.1036		SS1G_03656		1.12102		BC1G_06540	aspartic-type endopeptidase activity	1.21407
	SBOR_8824	acid phosphatase activity	1.10192		SS1G_08361		1.12058		BC1G_03293		1.21363
	SBOR_6889		1.10189		SS1G_12200	catalytic activity	1.12023		BC1G_02487		1.2134
	SBOR_7535	catalytic activity	1.101		SS1G_05151	oxidoreductase activity, acting on CH-OH group of donors	1.11858		BC1G_11212	hydrolase activity, acting on ester bonds	1.21204
	SBOR_6988		1.09831		SS1G_00224		1.11631		BC1G_07613		1.21125
	SBOR_8232		1.0976		SS1G_05102		1.11556		BC1G_13659		1.21054
	SBOR_1339	nuclear pore	1.09721		SS1G_02618	hydrolase activity, hydrolyzing O-glycosyl compounds	1.11334		BC1G_02486		1.21022
	SBOR_6533		1.0934		SS1G_14321	iron ion binding	1.11312		BC1G_08061		1.21017
	SBOR_9630		1.09213		SS1G_09143	catalytic activity	1.11281		BC1G_04955	peroxidase activity	1.20974
	SBOR_3103	cellular amino acid metabolic process	1.09166		SS1G_11113	amino acid transmembrane transport	1.11194		BC1G_02456	membrane	1.20722
	SBOR_3189		1.09165		SS1G_13155	carbohydrate metabolic process	1.11189		BC1G_06546	hydrolase activity, hydrolyzing O-glycosyl compounds	1.20671
	SBOR_4256		1.09156		SS1G_08609	oxidoreductase activity, acting on CH-OH group of donors	1.11175		BC1G_04948	cell wall	1.20636
	SBOR_7446		1.09119		SS1G_09724	prenyltransferase activity	1.10893		BC1G_11407	hydrolase activity, hydrolyzing O-glycosyl compounds	1.20421
	SBOR_7133	integral component of membrane	1.08944		SS1G_10254		1.1074		BC1G_02167	membrane	1.20391
	SBOR_6195	hydrolase activity, acting on glycosyl bonds	1.08925		SS1G_00853		1.10728		BC1G_01000	metabolic process	1.20358
	SBOR_5608	oxidoreductase activity	1.0886		SS1G_09795	metabolic process	1.10586		BC1G_07637		1.20296
	SBOR_5810		1.08846		SS1G_11700	chitinase activity	1.10549		BC1G_09207		1.20214
	SBOR_1034		1.08823		SS1G_10892		1.10364		BC1G_04536		1.20189
	SBOR_6681	transporter activity	1.0872		SS1G_05023		1.10303		BC1G_03773		1.20189
	SBOR_5719		1.0816		SS1G_02815		1.10255		BC1G_13458		1.20159
	SBOR_1799	carbohydrate metabolic process	1.08116		SS1G_00417		1.10222		BC1G_15386		1.20124
	SBOR_8821	protein binding	1.08069		SS1G_13375		1.10177		BC1G_02932	hydrolase activity, hydrolyzing O-glycosyl compounds	1.20041
	SBOR_7875		1.0799		SS1G_02502	mannan endo-1,6-alpha-mannosidase activity	1.09795		BC1G_04368		1.1998
	SBOR_0234	GPI anchor biosynthetic process	1.07969		SS1G_11316	proteolysis	1.09624		BC1G_12303		1.19816
	SBOR_5818	purine nucleobase transmembrane transporter activity	1.07965		SS1G_04686	inorganic phosphate transmembrane transporter activity	1.09239		BC1G_08110		1.19494
	SBOR_6822	protein retention in ER lumen	1.07858		SS1G_08375	integral component of membrane	1.09114		BC1G_09406		1.19259
	SBOR_4207	flavin adenine dinucleotide binding	1.07804		SS1G_10337		1.09091		BC1G_13215	catalytic activity	1.19252
	SBOR_2320	hydrolase activity, hydrolyzing O-glycosyl compounds	1.07724		SS1G_08755		1.09084		BC1G_08442		1.1924
	SBOR_5449		1.07717		SS1G_06396		1.08925		BC1G_13411		1.18982
	SBOR_10134	membrane	1.07681		SS1G_06123	oxidoreductase activity	1.08846		BC1G_13133	oxidoreductase activity	1.18891
	SBOR_7311	polygalacturonase activity	1.07668		SS1G_08423		1.08743		BC1G_13700		1.18864
	SBOR_0911	extracellular region	1.07653		SS1G_11977	hydrolase activity, hydrolyzing O-glycosyl compounds	1.08714		BC1G_01934		1.18828
	SBOR_6174	protein binding	1.076		SS1G_14449	polygalacturonase activity	1.08561		BC1G_07160	lipid metabolic process	1.18765
	SBOR_4174	catalytic activity	1.0753		SS1G_12191	carbohydrate metabolic process	1.08529		BC1G_01617	polygalacturonase activity	1.18689
	SBOR_9022	metabolic process	1.07421		SS1G_00257		1.08513		BC1G_05076		1.18682
	SBOR_9638	ion channel activity	1.07324		SS1G_06723		1.08513		BC1G_15641	protein binding	1.18613
	SBOR_6301		1.071		SS1G_03687		1.08393		BC1G_10354		1.18332
	SBOR_3540	carbon-nitrogen ligase activity, with glutamine as amido-N-donor	1.06875		SS1G_07930		1.08104		BC1G_07357		1.18241
	SBOR_5460	L-arabinose metabolic process	1.06856		SS1G_09866	hydrolase activity, hydrolyzing O-glycosyl compounds	1.08018		BC1G_14964		1.18131
	SBOR_3500		1.06822		SS1G_10074		1.07966		BC1G_10861		1.18054
	SBOR_5488	protein binding	1.06703		SS1G_02869		1.07953		BC1G_11907		1.18013
	SBOR_0794	peroxidase activity	1.06677		SS1G_13286		1.07941		BC1G_16442	RNA binding	1.17911
	SBOR_6275		1.06559		SS1G_10039		1.07941		BC1G_06369	extracellular region	1.1787
	SBOR_0871	peroxidase activity	1.06531		SS1G_05185		1.07941		BC1G_06845		1.1771
	SBOR_3361	integral component of membrane	1.065		SS1G_02010		1.07914		BC1G_05610	cellular amino acid metabolic process	1.17706
	SBOR_3393	oxidoreductase activity, acting on the CH-CH group of donors	1.06481		SS1G_08184		1.07799		BC1G_00245	catalytic activity	1.17665
	SBOR_5525		1.06252		SS1G_06160		1.07799		BC1G_08033	polygalacturonase activity	1.1751
	SBOR_9416	serine-type endopeptidase activity	1.06231		SS1G_13943		1.07714		BC1G_04092	metabolic process	1.17489
	SBOR_3605	metallopeptidase activity	1.06181		SS1G_05434		1.07322		BC1G_00280		1.17373
	SBOR_3821		1.06134		SS1G_04931	cellular amino acid metabolic process	1.07266		BC1G_13579		1.17307
	SBOR_7027		1.06114		SS1G_10071		1.07024		BC1G_05894		1.17307
	SBOR_0863		1.05818		SS1G_12057	polygalacturonase activity	1.06947		BC1G_01462	copper ion binding	1.17275
	SBOR_7519	hydrolase activity, acting on ester bonds	1.05791		SS1G_12939	oxidoreductase activity, acting on CH-OH group of donors	1.06745		BC1G_11566		1.17171
	SBOR_7351		1.05757		SS1G_10092	hydrolase activity, hydrolyzing O-glycosyl compounds	1.06656		BC1G_05538	hydrolase activity, hydrolyzing O-glycosyl compounds	1.17125
	SBOR_1433		1.05665		SS1G_07398	potassium ion transmembrane transporter activity	1.06564		BC1G_12951	nuclear pore	1.17049
	SBOR_3592	aspartic-type endopeptidase activity	1.05543		SS1G_03076		1.06516		BC1G_07283		1.17037
	SBOR_4545	catalytic activity	1.05464		SS1G_13051	oxidoreductase activity, acting on CH-OH group of donors	1.06329		BC1G_00241		1.16997
	SBOR_8940		1.05336		SS1G_09960		1.06325		BC1G_02582		1.16996
	SBOR_3385	integral component of membrane	1.05312		SS1G_03439		1.06318		BC1G_14360	phosphatase activator activity	1.16726
	SBOR_1845	aspartic-type endopeptidase activity	1.05299		SS1G_02371		1.06316		BC1G_07088	metalloendopeptidase activity	1.16717
	SBOR_8597		1.05088		SS1G_11601	metabolic process	1.06252		BC1G_09573	cholinesterase activity	1.16489
	SBOR_4416	DNA binding	1.0508		SS1G_10301		1.06204		BC1G_02740	hydrolase activity, hydrolyzing O-glycosyl compounds	1.16485
	SBOR_3528	transmembrane transport	1.05058		SS1G_03084		1.06202		BC1G_09644		1.16468
	SBOR_1291		1.05038		SS1G_10349		1.06131		BC1G_06697		1.16453
	SBOR_9524		1.04868		SS1G_00423	hydrolase activity	1.06082		BC1G_04868		1.16323
	SBOR_2026		1.04761		SS1G_14275		1.05948		BC1G_13731	nicotianamine synthase activity	1.16263
	SBOR_9048	hydrolase activity, hydrolyzing O-glycosyl compounds	1.04747		SS1G_00725		1.05833		BC1G_16446	catalytic activity	1.16232
	SBOR_8116	amino acid transmembrane transport	1.0446		SS1G_11909		1.05698		BC1G_00349		1.16139
	SBOR_3576	copper ion binding	1.04392		SS1G_06735		1.05697		BC1G_11260		1.15893
	SBOR_0642	integral component of membrane	1.04346		SS1G_06212	nucleobase transmembrane transporter activity	1.05606		BC1G_13593		1.15825
	SBOR_4962	proteolysis	1.04303		SS1G_05996		1.05596		BC1G_06314		1.15627
	SBOR_2985		1.04207		SS1G_01426		1.05534		BC1G_09572		1.1554
	SBOR_4354		1.04169		SS1G_12413	serine-type carboxypeptidase activity	1.05207		BC1G_10542		1.15518
	SBOR_2429		1.04121		SS1G_10567	iron ion binding	1.0519		BC1G_07973		1.15218
	SBOR_10046	hydrolase activity, hydrolyzing O-glycosyl compounds	1.04114		SS1G_00624	aspartic-type endopeptidase activity	1.05103		BC1G_03303		1.15171
	SBOR_7383	integral component of membrane	1.04073		SS1G_12000		1.05101		BC1G_15770		1.15068
	SBOR_6402		1.03845		SS1G_07526		1.05092		BC1G_07851		1.15066
	SBOR_0870		1.03778		SS1G_02046		1.0504		BC1G_07843		1.15051
	SBOR_0025		1.03751		SS1G_00786		1.0504		BC1G_01896		1.15006
	SBOR_2413		1.03467		SS1G_09789		1.05003		BC1G_01249		1.14966
	SBOR_2310		1.03331		SS1G_05326		1.04963		BC1G_03086		1.14906
	SBOR_1662	polygalacturonase activity	1.03311		SS1G_00877		1.04902		BC1G_11136	integral component of membrane	1.1486
	SBOR_1672	membrane	1.03279		SS1G_10038	hydrolase activity, hydrolyzing O-glycosyl compounds	1.04881		BC1G_01414		1.14653
	SBOR_7216	oxidoreductase activity, acting on CH-OH group of donors	1.03218		SS1G_12083		1.04881		BC1G_16165	prenyltransferase activity	1.14562
	SBOR_5901	peroxidase activity	1.03192		SS1G_04883		1.04718		BC1G_08917		1.14531
	SBOR_3369		1.03192		SS1G_07106		1.04639		BC1G_00837		1.14502
	SBOR_5500	proteolysis	1.03146		SS1G_02460		1.04558		BC1G_12139		1.14449
	SBOR_7155	integral component of membrane	1.03124		SS1G_09821		1.04554		BC1G_01872		1.14346
	SBOR_0734	UDP-N-acetylmuramate dehydrogenase activity	1.02948		SS1G_11910		1.04476		BC1G_11134	hydrolase activity	1.14112
	SBOR_9348	protein binding	1.02912		SS1G_11496		1.04473		BC1G_05020		1.14047
	SBOR_2148	inorganic phosphate transmembrane transporter activity	1.02854		SS1G_13993	hydrogen ion transmembrane transporter activity	1.04473		BC1G_14591	serine-type carboxypeptidase activity	1.13839
	SBOR_4596	pyrroline-5-carboxylate reductase activity	1.02809		SS1G_12724		1.04434		BC1G_13581		1.13816
	SBOR_5518	transmembrane transport	1.02712		SS1G_13692		1.04373		BC1G_08861		1.13792
	SBOR_9921	hydrolase activity, hydrolyzing O-glycosyl compounds	1.02673		SS1G_11585	glucosidase activity	1.04247		BC1G_07186	catalytic activity	1.13776
	SBOR_5886		1.02662		SS1G_01200		1.04227		BC1G_08857		1.13607
	SBOR_2924	polygalacturonase activity	1.02464		SS1G_10715		1.04122		BC1G_12802	integral component of membrane	1.13574
	SBOR_6080		1.02403		SS1G_04503		1.04074		BC1G_09190	UDP-N-acetylmuramate dehydrogenase activity	1.1346
	SBOR_4819		1.02225		SS1G_09328		1.04074		BC1G_10747		1.13289
	SBOR_7126	catalytic activity	1.02121		SS1G_05832	polygalacturonase activity	1.03892		BC1G_02315		1.13134
	SBOR_6039		1.02046		SS1G_12809		1.03845		BC1G_06328	catalytic activity	1.13102
	SBOR_8080		1.02037		SS1G_14293	oxidoreductase activity, acting on CH-OH group of donors	1.03787		BC1G_08924	hydrolase activity, hydrolyzing O-glycosyl compounds	1.1298
	SBOR_1563	hydrolase activity, hydrolyzing O-glycosyl compounds	1.01958		SS1G_06233		1.03679		BC1G_09959	peroxidase activity	1.12976
	SBOR_6537	nucleotide binding	1.01919		SS1G_08437		1.03679		BC1G_02373		1.12972
	SBOR_3475	integral component of membrane	1.01839		SS1G_11189	metallocarboxypeptidase activity	1.0364		BC1G_12563		1.129
	SBOR_6407	carbon-oxygen lyase activity, acting on polysaccharides	1.01811		SS1G_14002		1.03619		BC1G_02139		1.12749
	SBOR_5009		1.01804		SS1G_03655		1.03596		BC1G_09495		1.12743
	SBOR_0731	carbohydrate metabolic process	1.0178		SS1G_14174	protein peptidyl-prolyl isomerization	1.03583		BC1G_13582	mating-type factor pheromone receptor activity	1.1269
	SBOR_8872	transmembrane transport	1.01775		SS1G_05624	protein binding	1.03379		BC1G_01465	prenyltransferase activity	1.12478
	SBOR_1841		1.01668		SS1G_11510	protein binding	1.03379		BC1G_03179	hydrolase activity, hydrolyzing O-glycosyl compounds	1.12314
	SBOR_1276	hydrolase activity, hydrolyzing O-glycosyl compounds	1.01538		SS1G_00136		1.03366		BC1G_07949		1.12261
	SBOR_1347	proteolysis	1.01413		SS1G_14009	protein binding	1.03037		BC1G_05079	integral component of membrane	1.12098
	SBOR_3049	integral component of membrane	1.01329		SS1G_08522		1.03019		BC1G_03704	integral component of membrane	1.12067
	SBOR_5792		1.01277		SS1G_14248		1.03019		BC1G_03907		1.12006
	SBOR_5495	cellular amino acid metabolic process	1.01049		SS1G_12887		1.03019		BC1G_15493		1.12006
	SBOR_6324	integral component of membrane	1.01045		SS1G_10834	protein binding	1.02998		BC1G_05984		1.11971
	SBOR_4326	protein binding	1.00672		SS1G_09101		1.02996		BC1G_02642		1.11885
	SBOR_6190		1.0042		SS1G_08493	chitin binding	1.02996		BC1G_13915		1.11744
	SBOR_1083	carbohydrate metabolic process	1.00408		SS1G_02345		1.02846		BC1G_11898	carbohydrate metabolic process	1.11568
	SBOR_1667		1.0037		SS1G_03296	nucleotide binding	1.02821		BC1G_01875		1.11441
	SBOR_7994	transmembrane transport	1.00287		SS1G_02619	integral component of membrane	1.02715		BC1G_15124	carbohydrate metabolic process	1.11284
	SBOR_9005	oxidoreductase activity, acting on CH-OH group of donors	1.00271		SS1G_08794		1.02572		BC1G_11584	protein binding	1.11253
	SBOR_1687		1.00143		SS1G_11892		1.02501		BC1G_07865		1.11174
	SBOR_7548	aspartic-type endopeptidase activity	1.00135		SS1G_00818		1.02499		BC1G_11244	copper ion binding	1.11122
	SBOR_1464	transporter activity	1.00012		SS1G_00604	nitrogen compound metabolic process	1.02498		BC1G_06422		1.11011
	SBOR_3617	hydrolase activity, hydrolyzing O-glycosyl compounds	0.999884		SS1G_10173		1.02435		BC1G_12571		1.10897
	SBOR_9851		0.999004		SS1G_09965	sphingomyelin phosphodiesterase activity	1.02366		BC1G_09692	UDP-N-acetylmuramate dehydrogenase activity	1.10822
	SBOR_6766		0.995373		SS1G_08387		1.02289		BC1G_04197	hydrolase activity, acting on ester bonds	1.10801
	SBOR_1185	sequence-specific DNA binding RNA polymerase II transcription factor activity	0.994338		SS1G_06747		1.02244		BC1G_07855		1.10762
	SBOR_5305	1-alkyl-2-acetylglycerophosphocholine esterase activity	0.994258		SS1G_13966		1.02221		BC1G_11515		1.10755
	SBOR_7390	ammonium transmembrane transporter activity	0.993732		SS1G_05769		1.0219		BC1G_11076		1.10669
	SBOR_3724		0.992694		SS1G_08121		1.0219		BC1G_10486		1.10529
	SBOR_8403		0.991744		SS1G_05578	copper ion transmembrane transporter activity	1.02045		BC1G_10331	cholinesterase activity	1.10446
	SBOR_0453	DNA binding	0.990845		SS1G_04297	metal ion binding	1.01885		BC1G_14482	transmembrane transport	1.10403
	SBOR_9160	integral component of membrane	0.990477		SS1G_03900	hydrolase activity, acting on ester bonds	1.01728		BC1G_09829		1.10338
	SBOR_8076		0.990291		SS1G_02350		1.01723		BC1G_03614		1.10252
	SBOR_1101	copper ion binding	0.988901		SS1G_02495	peroxidase activity	1.01663		BC1G_12979		1.10209
	SBOR_8939		0.988697		SS1G_02173	integral component of membrane	1.01609		BC1G_09775	extracellular region	1.10183
	SBOR_7809	metabolic process	0.988516		SS1G_03157	regulation of cyclin-dependent protein serine/threonine kinase activity	1.01594		BC1G_16194	response to stress	1.10167
	SBOR_5667	oxidoreductase activity, acting on CH-OH group of donors	0.988325		SS1G_01120		1.01521		BC1G_12450		1.10151
	SBOR_1105	transporter activity	0.988065		SS1G_13766		1.01374		BC1G_05517	UDP-N-acetylmuramate dehydrogenase activity	1.10128
	SBOR_2839		0.987895		SS1G_08528	metallopeptidase activity	1.01081		BC1G_07899	metabolic process	1.09992
	SBOR_8160	amino acid transmembrane transport	0.987839		SS1G_00238		1.0098		BC1G_11826	chitin binding	1.09948
	SBOR_1049	RNA binding	0.987208		SS1G_11754	integral component of membrane	1.00856		BC1G_03849		1.09835
	SBOR_9932		0.986473		SS1G_08123	integral component of membrane	1.00474		BC1G_03255		1.09725
	SBOR_6115	integral component of membrane	0.98569		SS1G_10778		1.00281		BC1G_01795		1.09668
	SBOR_7727		0.985641		SS1G_08695	hydrolase activity, hydrolyzing O-glycosyl compounds	1.00257		BC1G_09534	hydrolase activity, hydrolyzing O-glycosyl compounds	1.09529
	SBOR_2512	aspartic-type endopeptidase activity	0.985499		SS1G_14399		1.0023		BC1G_01064	carbon-oxygen lyase activity, acting on polysaccharides	1.09394
	SBOR_8146	integral component of membrane	0.984597		SS1G_01493	hydrolase activity, hydrolyzing O-glycosyl compounds	1.00211		BC1G_09101		1.09375
	SBOR_6696	sphingomyelin phosphodiesterase activity	0.984454		SS1G_11535	alpha-L-fucosidase activity	1.00106		BC1G_10792		1.09157
	SBOR_4958	hydrolase activity, hydrolyzing O-glycosyl compounds	0.98132		SS1G_04149	integral component of membrane	1.00035		BC1G_00840		1.09118
	SBOR_8756		0.980929		SS1G_12609	peroxidase activity	0.999895		BC1G_00977		1.09111
	SBOR_8918	gamma-glutamyltransferase activity	0.980666		SS1G_01860		0.999797		BC1G_15022		1.09108
	SBOR_8702	catalytic activity	0.980412		SS1G_07162	hydrolase activity, hydrolyzing O-glycosyl compounds	0.9962		BC1G_01837	catalytic activity	1.09003
	SBOR_2547	amino acid transmembrane transport	0.980385		SS1G_12085	nucleic acid binding	0.995299		BC1G_16408	ATP binding	1.09002
	SBOR_5922	DNA binding	0.980378		SS1G_02670	GPI anchor biosynthetic process	0.994863		BC1G_15261		1.08958
	SBOR_7871	serine-type endopeptidase activity	0.978826		SS1G_05453		0.994339		BC1G_02021	oxidoreductase activity, acting on CH-OH group of donors	1.08937
	SBOR_5456		0.977494		SS1G_01009	polygalacturonase activity	0.993591		BC1G_12522	hydrolase activity	1.08937
	SBOR_7555	hydrolase activity, hydrolyzing O-glycosyl compounds	0.976939		SS1G_00617		0.99135		BC1G_01138		1.08874
	SBOR_9703		0.976854		SS1G_13112	ATP binding	0.990589		BC1G_03278		1.08848
	SBOR_7774		0.976854		SS1G_07022	phosphatase activity	0.986909		BC1G_06463	catalytic activity	1.0884
	SBOR_6644		0.97642		SS1G_08837	carbohydrate metabolic process	0.986505		BC1G_00503		1.08803
	SBOR_8920		0.976103		SS1G_04528		0.985264		BC1G_04862		1.08801
	SBOR_6872		0.974535		SS1G_08110		0.984838		BC1G_08574		1.08792
	SBOR_6735		0.97275		SS1G_04085		0.983658		BC1G_05948		1.08743
	SBOR_7416		0.972637		SS1G_04611		0.983587		BC1G_16072		1.08657
	SBOR_10065		0.972624		SS1G_00692	DNA binding	0.982086		BC1G_11163		1.08504
	SBOR_10051	metal ion binding	0.9725		SS1G_04665		0.980545		BC1G_05142		1.0847
	SBOR_4240	GTPase activity	0.971039		SS1G_04178		0.980406		BC1G_08757		1.08413
	SBOR_9728	catalytic activity	0.970996		SS1G_01428		0.979791		BC1G_13057		1.08402
	SBOR_8084	hydrolase activity, hydrolyzing O-glycosyl compounds	0.970936		SS1G_03784	amino acid transmembrane transport	0.979599		BC1G_07278	hydrolase activity	1.08282
	SBOR_3063		0.970634		SS1G_01651	integral component of membrane	0.978727		BC1G_00912		1.08222
	SBOR_8808		0.970284		SS1G_11563	amino acid transmembrane transport	0.97545		BC1G_14990	metabolic process	1.082
	SBOR_8024		0.969946		SS1G_02549	amino acid transmembrane transport	0.974934		BC1G_02811		1.08104
	SBOR_6088	hydrolase activity, hydrolyzing O-glycosyl compounds	0.969461		SS1G_00619	phospholipid biosynthetic process	0.974904		BC1G_11357		1.07941
	SBOR_4205		0.968866		SS1G_13631	metal ion binding	0.97424		BC1G_08184		1.07926
	SBOR_6098	acid phosphatase activity	0.968169		SS1G_05885		0.974087		BC1G_00219		1.07884
	SBOR_1821		0.96645		SS1G_08905		0.972131		BC1G_06114		1.07865
	SBOR_9274	hydrolase activity, hydrolyzing O-glycosyl compounds	0.965914		SS1G_05784		0.972121		BC1G_10246		1.07858
	SBOR_9938	UDP-N-acetylmuramate dehydrogenase activity	0.965745		SS1G_04343		0.971929		BC1G_04281		1.07767
	SBOR_7249	response to stress	0.965321		SS1G_07990	protein binding	0.970586		BC1G_09624		1.07753
	SBOR_0787		0.964912		SS1G_07863	oxidoreductase activity, acting on CH-OH group of donors	0.970527		BC1G_10329	copper ion binding	1.07733
	SBOR_8280	protein binding	0.964854		SS1G_05892		0.970021		BC1G_15109		1.07657
	SBOR_9867	integral component of membrane	0.961912		SS1G_04725	metabolic process	0.969989		BC1G_12730		1.07657
	SBOR_1059	membrane	0.961331		SS1G_00263		0.968998		BC1G_12135	integral component of membrane	1.0759
	SBOR_4799		0.959723		SS1G_12950	integral component of membrane	0.967921		BC1G_16308		1.07375
	SBOR_5051		0.958627		SS1G_04541	catalytic activity	0.967727		BC1G_15469		1.07375
	SBOR_4053	beta-N-acetylhexosaminidase activity	0.957677		SS1G_07669		0.966994		BC1G_11861		1.07375
	SBOR_1373	integral component of membrane	0.956446		SS1G_05145	transporter activity	0.965959		BC1G_08915		1.07375
	SBOR_5053	proteolysis	0.954371		SS1G_01330		0.962532		BC1G_10128		1.07375
	SBOR_5743		0.953499		SS1G_14070	hydrolase activity, hydrolyzing O-glycosyl compounds	0.960827		BC1G_13058		1.0726
	SBOR_5588	catalytic activity	0.952629		SS1G_03592	integral component of membrane	0.959546		BC1G_10231	hydrolase activity, hydrolyzing O-glycosyl compounds	1.06961
	SBOR_1573		0.951939		SS1G_01543	integral component of membrane	0.959067		BC1G_04701		1.06948
	SBOR_0389		0.950328		SS1G_05237	catalytic activity	0.957924		BC1G_14579		1.06647
	SBOR_4896		0.947831		SS1G_00577	protein binding	0.957895		BC1G_14912		1.06502
	SBOR_4996		0.947319		SS1G_13214		0.957432		BC1G_11042		1.06497
	SBOR_0342	serine-type carboxypeptidase activity	0.946522		SS1G_13364	metabolic process	0.957286		BC1G_06368		1.06369
	SBOR_7803	structural constituent of ribosome	0.945357		SS1G_11373	nucleic acid binding	0.956553		BC1G_00784	integral component of membrane	1.06367
	SBOR_6742		0.944147		SS1G_07663	hydrolase activity, hydrolyzing O-glycosyl compounds	0.95618		BC1G_03190		1.06187
	SBOR_7284	hydrolase activity, acting on carbon-nitrogen (but not peptide) bonds, in linear amidines	0.94405		SS1G_13432		0.955305		BC1G_03660		1.06167
	SBOR_6327		0.943994		SS1G_11289		0.954867		BC1G_13479	integral component of membrane	1.06093
	SBOR_8672		0.943345		SS1G_06401		0.954698		BC1G_03557		1.06023
	SBOR_0985		0.941409		SS1G_12287		0.953686		BC1G_08735		1.06007
	SBOR_6155	N-acetyltransferase activity	0.940228		SS1G_11128		0.95366		BC1G_00463		1.05931
	SBOR_8190		0.937876		SS1G_11126		0.953183		BC1G_00993		1.05851
	SBOR_8091	catalytic activity	0.936871		SS1G_09339		0.95122		BC1G_11265		1.05788
	SBOR_7057	catalase activity	0.936726		SS1G_11893		0.951117		BC1G_05085		1.05697
	SBOR_0978	aspartic-type endopeptidase activity	0.936107		SS1G_02749		0.949979		BC1G_14486		1.05543
	SBOR_5299	hydrolase activity, hydrolyzing O-glycosyl compounds	0.935629		SS1G_07371	O-acyltransferase activity	0.949772		BC1G_11306	phosphatase activity	1.05454
	SBOR_3003	integral component of membrane	0.934624		SS1G_09129	hydrolase activity, hydrolyzing O-glycosyl compounds	0.949548		BC1G_03500	transporter activity	1.05431
	SBOR_8987		0.933694		SS1G_01362		0.948283		BC1G_14957		1.05365
	SBOR_9435		0.932749		SS1G_08117	integral component of membrane	0.948082		BC1G_06545	catalytic activity	1.05355
	SBOR_6051	transmembrane transport	0.932567		SS1G_08315	nucleic acid binding	0.947158		BC1G_09794		1.05219
	SBOR_0351		0.932304		SS1G_00603	membrane	0.94611		BC1G_14785	succinate dehydrogenase activity	1.0521
	SBOR_8647		0.932251		SS1G_09373		0.945728		BC1G_13105		1.05152
	SBOR_1513		0.92989		SS1G_02123		0.945302		BC1G_14136		1.05101
	SBOR_8531		0.929863		SS1G_02765		0.94491		BC1G_01126		1.05041
	SBOR_5389		0.928698		SS1G_08925		0.944637		BC1G_08554		1.0504
	SBOR_1348		0.927749		SS1G_07847	hydrolase activity, hydrolyzing O-glycosyl compounds	0.943891		BC1G_11268		1.0504
	SBOR_1558	hydrolase activity, hydrolyzing O-glycosyl compounds	0.926738		SS1G_00271	carbon-nitrogen ligase activity, with glutamine as amido-N-donor	0.943772		BC1G_05578		1.04879
	SBOR_8241	hydrolase activity, hydrolyzing O-glycosyl compounds	0.926094		SS1G_02119	UDP-N-acetylmuramate dehydrogenase activity	0.943739		BC1G_06989		1.04825
	SBOR_9338		0.924813		SS1G_06924	DNA binding	0.943677		BC1G_02928		1.04744
	SBOR_5092	catalytic activity	0.924347		SS1G_10290		0.943016		BC1G_12117	oxidoreductase activity, acting on CH-OH group of donors	1.04688
	SBOR_4318	hydrolase activity, hydrolyzing O-glycosyl compounds	0.922868		SS1G_13777		0.942564		BC1G_06548		1.04673
	SBOR_0934	catalytic activity	0.922753		SS1G_05890		0.941786		BC1G_04708	serine-type endopeptidase activity	1.04648
	SBOR_7315		0.922298		SS1G_00773	chitin binding	0.941225		BC1G_01914		1.04502
	SBOR_5338	glucosidase activity	0.918554		SS1G_06762		0.939615		BC1G_13007		1.04363
	SBOR_9203	hydrolase activity, hydrolyzing O-glycosyl compounds	0.918544		SS1G_06006	nucleobase transmembrane transporter activity	0.939537		BC1G_12348		1.04252
	SBOR_8025	copper ion binding	0.918033		SS1G_12936		0.939041		BC1G_03395	catalytic activity	1.04248
	SBOR_2494	protein binding	0.915996		SS1G_00064	iron ion binding	0.938266		BC1G_09656		1.04212
	SBOR_5437		0.91598		SS1G_03420	carbohydrate metabolic process	0.936385		BC1G_00572		1.04202
	SBOR_2937		0.915789		SS1G_07129		0.936161		BC1G_15785		1.04074
	SBOR_6272		0.915724		SS1G_05775	hydrolase activity, hydrolyzing O-glycosyl compounds	0.935909		BC1G_11545	catalytic activity	1.04074
	SBOR_7217		0.915276		SS1G_04908		0.935905		BC1G_01026	proteolysis	1.03909
	SBOR_5554	purine nucleobase metabolic process	0.914982		SS1G_13304	protein binding	0.93561		BC1G_10330		1.03906
	SBOR_3541	hydrolase activity, acting on ester bonds	0.914784		SS1G_07515	hydrolase activity, hydrolyzing O-glycosyl compounds	0.935036		BC1G_12003		1.03845
	SBOR_8686	integral component of membrane	0.914175		SS1G_08328	integral component of membrane	0.934958		BC1G_12477		1.03822
	SBOR_4075	integral component of membrane	0.913878		SS1G_13860	carbohydrate metabolic process	0.934825		BC1G_07349		1.03679
	SBOR_0174	carbohydrate metabolic process	0.913668		SS1G_11062	response to stress	0.93344		BC1G_09532		1.03619
	SBOR_2554	protein kinase activity	0.912434		SS1G_12219		0.93236		BC1G_13137	polygalacturonase activity	1.03605
	SBOR_8272		0.912363		SS1G_04819	proteolysis	0.932127		BC1G_09856		1.03596
	SBOR_9974	integral component of membrane	0.911624		SS1G_06333	phosphatase activity	0.931273		BC1G_07611		1.0354
	SBOR_5176		0.910954		SS1G_03875		0.930815		BC1G_12529		1.03507
	SBOR_7731	polygalacturonase activity	0.910212		SS1G_08566		0.930738		BC1G_15186		1.03423
	SBOR_7312		0.910001		SS1G_04890	transporter activity	0.930649		BC1G_15376		1.03388
	SBOR_1122		0.909723		SS1G_04605		0.9302		BC1G_09502		1.03366
	SBOR_6013	proteolysis	0.90959		SS1G_04523	serine-type carboxypeptidase activity	0.929585		BC1G_07601	hydrolase activity, hydrolyzing O-glycosyl compounds	1.03344
	SBOR_1205	integral component of membrane	0.909196		SS1G_12877		0.929283		BC1G_13487		1.03316
	SBOR_10126		0.90853		SS1G_03318	transporter activity	0.928958		BC1G_10274		1.03279
	SBOR_5345		0.90775		SS1G_08855	proteolysis	0.928819		BC1G_05781		1.03217
	SBOR_5037	transmembrane transport	0.907731		SS1G_00471	carbohydrate metabolic process	0.927404		BC1G_07227		1.03149
	SBOR_0636		0.906827		SS1G_04204		0.927184		BC1G_11556	UDP-N-acetylmuramate dehydrogenase activity	1.03072
	SBOR_4447	protein dimerization activity	0.906712		SS1G_12482		0.926628		BC1G_10124		1.0307
	SBOR_7282		0.90602		SS1G_09363		0.926209		BC1G_10946		1.03045
	SBOR_2980	peroxidase activity	0.904723		SS1G_04601		0.925887		BC1G_15189		1.03038
	SBOR_9736		0.904273		SS1G_05737		0.92451		BC1G_03700		1.03019
	SBOR_5596	peroxidase activity	0.904018		SS1G_02695		0.924487		BC1G_13541		1.03019
	SBOR_4119	membrane	0.90354		SS1G_09909	proteolysis	0.924385		BC1G_03168		1.03019
	SBOR_8509		0.902251		SS1G_12361		0.924298		BC1G_02204		1.03019
	SBOR_2982	integral component of membrane	0.902073		SS1G_02024	transmembrane transport	0.923115		BC1G_02447		1.02922
	SBOR_8211	malate transmembrane transporter activity	0.900925		SS1G_01472		0.923059		BC1G_13378		1.02846
	SBOR_2238	glucan 1,4-alpha-glucosidase activity	0.90007		SS1G_13697		0.922427		BC1G_00931		1.0276
	SBOR_7713	serine-type carboxypeptidase activity	0.899841		SS1G_00381		0.921519		BC1G_07205	hydrolase activity, hydrolyzing O-glycosyl compounds	1.02743
	SBOR_6966	catalytic activity	0.89981		SS1G_02587		0.920894		BC1G_13906	ion channel activity	1.02711
	SBOR_4974	integral component of membrane	0.89965		SS1G_03946		0.920768		BC1G_14164	hydrolase activity, hydrolyzing O-glycosyl compounds	1.02543
	SBOR_9344		0.899506		SS1G_05368	hydrolase activity, hydrolyzing O-glycosyl compounds	0.9196		BC1G_00701		1.025
	SBOR_5751	metal ion binding	0.899439		SS1G_03029	catalytic activity	0.919543		BC1G_08244		1.02453
	SBOR_8328	integral component of membrane	0.899231		SS1G_02370	carbohydrate metabolic process	0.919508		BC1G_07868	integral component of membrane	1.02439
	SBOR_3217	protein binding	0.899013		SS1G_09244		0.919141		BC1G_00269		1.02341
	SBOR_5179		0.898741		SS1G_03355		0.918453		BC1G_16101	integral component of membrane	1.02315
	SBOR_2589		0.898633		SS1G_07616		0.918272		BC1G_04477		1.02231
	SBOR_1911	hydrolase activity, acting on ester bonds	0.898555		SS1G_11869		0.917829		BC1G_15229		1.0219
	SBOR_2250	integral component of membrane	0.898144		SS1G_01262	carbohydrate metabolic process	0.917577		BC1G_00508	membrane	1.0219
	SBOR_7054		0.895817		SS1G_02620		0.917535		BC1G_06907	integral component of membrane	1.01891
	SBOR_4591	oxidoreductase activity, acting on CH-OH group of donors	0.894395		SS1G_06447		0.916695		BC1G_07086		1.01885
	SBOR_1653		0.894349		SS1G_01656	integral component of membrane	0.916478		BC1G_00217		1.01846
	SBOR_6209		0.892107		SS1G_10167	polygalacturonase activity	0.916089		BC1G_14569		1.01829
	SBOR_9682	sequence-specific DNA binding RNA polymerase II transcription factor activity	0.890683		SS1G_12720	amino acid transmembrane transport	0.915888		BC1G_01624		1.01731
	SBOR_6894	carbohydrate metabolic process	0.890619		SS1G_00521	protein binding	0.915795		BC1G_04579		1.01729
	SBOR_1496		0.890408		SS1G_00246		0.915724		BC1G_01789	oxidoreductase activity, acting on CH-OH group of donors	1.01665
	SBOR_3320		0.889284		SS1G_06436		0.915572		BC1G_07321	potassium ion transmembrane transporter activity	1.01533
	SBOR_1249	regulation of cyclin-dependent protein serine/threonine kinase activity	0.888933		SS1G_04662	hydrolase activity, hydrolyzing O-glycosyl compounds	0.915078		BC1G_10827	catalytic activity	1.0151
	SBOR_6716	iron ion binding	0.888762		SS1G_00173		0.914969		BC1G_15315		1.01453
	SBOR_8698	oxidoreductase activity	0.888701		SS1G_09630	oxidation-reduction process	0.913729		BC1G_10727		1.01384
	SBOR_9791		0.888698		SS1G_05143		0.91293		BC1G_00314	integral component of membrane	1.01255
	SBOR_8394	lipid metabolic process	0.886714		SS1G_00428	membrane	0.91273		BC1G_10499		1.01111
	SBOR_4599		0.886694		SS1G_08208	hydrolase activity, hydrolyzing O-glycosyl compounds	0.912686		BC1G_15663	proteolysis	1.01106
	SBOR_1110		0.886119		SS1G_09030		0.912662		BC1G_16236		1.00971
	SBOR_6479		0.885608		SS1G_11698		0.912662		BC1G_11878	integral component of membrane	1.00921
	SBOR_1970	protein binding	0.885322		SS1G_12160		0.91239		BC1G_07950		1.00786
	SBOR_7154		0.885047		SS1G_04138		0.911479		BC1G_10485		1.00758
	SBOR_3306	integral component of membrane	0.884607		SS1G_01726	nicotianamine synthase activity	0.911116		BC1G_00970		1.00723
	SBOR_2476	protein binding	0.88398		SS1G_04935	drug transmembrane transport	0.91076		BC1G_09893	cytoplasm	1.00673
	SBOR_2947		0.883947		SS1G_02554	phospholipid biosynthetic process	0.910242		BC1G_12251		1.00664
	SBOR_3066	nucleic acid binding	0.883901		SS1G_01576	metabolic process	0.910165		BC1G_13093		1.0063
	SBOR_6997		0.883001		SS1G_03764		0.908817		BC1G_03771		1.00569
	SBOR_7973		0.882465		SS1G_01116	catalytic activity	0.908768		BC1G_07854	carbohydrate metabolic process	1.00444
	SBOR_6842	metabolic process	0.881865		SS1G_08737	iron ion binding	0.906939		BC1G_04090		1.00444
	SBOR_7411		0.881546		SS1G_09163		0.906866		BC1G_10061		1.0039
	SBOR_2201		0.88024		SS1G_08235		0.905893		BC1G_15988		1.0023
	SBOR_1363		0.87847		SS1G_11468		0.904279		BC1G_09661		1.0023
	SBOR_6245		0.877512		SS1G_13460		0.903507		BC1G_00304		1.00229
	SBOR_9485	protein binding	0.877087		SS1G_12175	protein binding	0.903013		BC1G_02983		1.00217
	SBOR_1311	integral component of membrane	0.875447		SS1G_13922	serine-type endopeptidase activity	0.902847		BC1G_09694		1.00197
	SBOR_5532	membrane	0.8744		SS1G_09050		0.902696		BC1G_04315	flavin adenine dinucleotide binding	1.00189
	SBOR_1381	hydrolase activity, hydrolyzing O-glycosyl compounds	0.874045		SS1G_14428		0.902585		BC1G_04660		1.00159
	SBOR_8322	integral component of membrane	0.873048		SS1G_13255	hydrolase activity, hydrolyzing O-glycosyl compounds	0.902381		BC1G_12174	lyase activity	1.00092
	SBOR_0283		0.872446		SS1G_13346	transmembrane transport	0.90064		BC1G_10501		1.00089
	SBOR_2390	hydrolase activity, hydrolyzing O-glycosyl compounds	0.87228		SS1G_06121		0.900526		BC1G_11941		1.00078
	SBOR_6447	integral component of membrane	0.871606		SS1G_01471		0.900312		BC1G_02092		1.0007
	SBOR_6244	hydrolase activity, hydrolyzing O-glycosyl compounds	0.871176		SS1G_13809	glucan 1,4-alpha-glucosidase activity	0.897105		BC1G_12027	ATP binding	1.00056
	SBOR_2699	O-acyltransferase activity	0.87083		SS1G_09959	phosphatase activity	0.897051		BC1G_11024		0.999756
	SBOR_8515	hydrogen ion transmembrane transporter activity	0.869196		SS1G_02268	molybdate ion transmembrane transporter activity	0.896628		BC1G_12911		0.999587
	SBOR_9224		0.868958		SS1G_00564		0.895274		BC1G_15041	protein binding	0.999461
	SBOR_4313	catalytic activity	0.867815		SS1G_10395		0.895187		BC1G_16137	oxidoreductase activity, acting on CH-OH group of donors	0.999246
	SBOR_8734	oxidoreductase activity	0.867799		SS1G_03652		0.89518		BC1G_10125		0.999086
	SBOR_1117		0.867317		SS1G_07146	hydrolase activity, hydrolyzing O-glycosyl compounds	0.893692		BC1G_10221	hydrolase activity, hydrolyzing O-glycosyl compounds	0.998771
	SBOR_8307		0.867293		SS1G_06542	protein kinase activity	0.893384		BC1G_02367		0.998727
	SBOR_3931	electron carrier activity	0.867279		SS1G_02796		0.892036		BC1G_01628	peroxidase activity	0.99803
	SBOR_4711		0.866973		SS1G_01802		0.891755		BC1G_10627	iron ion binding	0.997858
	SBOR_5868		0.866628		SS1G_01359		0.89151		BC1G_07608		0.997151
	SBOR_3203		0.865486		SS1G_01506		0.89151		BC1G_11154		0.996821
	SBOR_7923		0.864853		SS1G_05399	nucleic acid binding	0.891065		BC1G_04819	protein kinase activity	0.996654
	SBOR_1849		0.862492		SS1G_09299		0.890116		BC1G_16183		0.994925
	SBOR_8847	alpha-L-fucosidase activity	0.862464		SS1G_12825		0.890108		BC1G_15852		0.993696
	SBOR_4862		0.861997		SS1G_02358	integral component of membrane	0.88981		BC1G_08396		0.992857
	SBOR_2149	metabolic process	0.861957		SS1G_04884	ammonium transmembrane transporter activity	0.889628		BC1G_07832		0.992375
	SBOR_4222	sequence-specific DNA binding transcription factor activity	0.860815		SS1G_05679	flavin adenine dinucleotide binding	0.889003		BC1G_01980	integral component of membrane	0.99148
	SBOR_0842		0.860733		SS1G_06037	carbohydrate metabolic process	0.888986		BC1G_09917		0.990305
	SBOR_2750	integral component of membrane	0.860558		SS1G_05456	membrane	0.888201		BC1G_02360		0.989467
	SBOR_2399	chitinase activity	0.858478		SS1G_05954		0.888166		BC1G_14134		0.989355
	SBOR_7584	integral component of membrane	0.857566		SS1G_13548		0.888035		BC1G_06005		0.989131
	SBOR_8938		0.857327		SS1G_02411		0.887554		BC1G_14685	protein binding	0.98913
	SBOR_7119		0.856751		SS1G_00859		0.887224		BC1G_04854		0.988918
	SBOR_2372		0.85663		SS1G_14529	integral component of membrane	0.887046		BC1G_09657	metallopeptidase activity	0.988752
	SBOR_4361	cation transport	0.856299		SS1G_00718	integral component of membrane	0.886837		BC1G_00722		0.988189
	SBOR_6345	acetyl-CoA transporter activity	0.855049		SS1G_11930	cholinesterase activity	0.886801		BC1G_08859		0.988155
	SBOR_3123	ubiquinone biosynthetic process	0.854589		SS1G_08781		0.88653		BC1G_02109	integral component of membrane	0.988025
	SBOR_4519		0.854043		SS1G_08718		0.88653		BC1G_02009		0.987677
	SBOR_1349		0.853867		SS1G_06100		0.885902		BC1G_10857		0.987542
	SBOR_7587	integral component of membrane	0.853729		SS1G_01465		0.885825		BC1G_06259		0.987213
	SBOR_4347		0.853385		SS1G_08282	hydrolase activity, hydrolyzing O-glycosyl compounds	0.884876		BC1G_00279	1-alkyl-2-acetylglycerophosphocholine esterase activity	0.986268
	SBOR_9153		0.853366		SS1G_06921		0.884736		BC1G_04886		0.985901
	SBOR_0047		0.852853		SS1G_08861		0.884318		BC1G_01240	amino acid transmembrane transport	0.985117
	SBOR_5291	molybdate ion transmembrane transporter activity	0.852846		SS1G_11474		0.883067		BC1G_08975	alpha-L-fucosidase activity	0.984472
	SBOR_6171		0.852345		SS1G_11400		0.882863		BC1G_07816		0.984315
	SBOR_8054	oxidoreductase activity, acting on CH-OH group of donors	0.85231		SS1G_03116	hydrolase activity, hydrolyzing O-glycosyl compounds	0.882572		BC1G_06376		0.98408
	SBOR_1789		0.852007		SS1G_05925	peroxidase activity	0.882535		BC1G_05515		0.983741
	SBOR_0965		0.851481		SS1G_02361		0.88228		BC1G_01367		0.983272
	SBOR_5109	phospholipid biosynthetic process	0.850917		SS1G_05409		0.882123		BC1G_01213		0.983013
	SBOR_5057		0.850791		SS1G_08576	protein heterodimerization activity	0.882113		BC1G_01950	serine-type peptidase activity	0.982219
	SBOR_3446	oxidoreductase activity, acting on CH-OH group of donors	0.85071		SS1G_06458	cellular amino acid metabolic process	0.881339		BC1G_10574		0.981447
	SBOR_2515		0.850468		SS1G_08760		0.880788		BC1G_00198	catalytic activity	0.981157
	SBOR_5198	transmembrane transport	0.849025		SS1G_12518		0.880788		BC1G_12892		0.980437
	SBOR_4444		0.848971		SS1G_11988	oxidoreductase activity, acting on CH-OH group of donors	0.880485		BC1G_15036		0.980014
	SBOR_7300	protein binding	0.848317		SS1G_04864		0.880456		BC1G_02387		0.979519
	SBOR_6315		0.848288		SS1G_12091	DNA binding	0.880248		BC1G_05873	DNA binding	0.979217
	SBOR_7844	integral component of membrane	0.847991		SS1G_09250	hydrolase activity, hydrolyzing O-glycosyl compounds	0.880029		BC1G_03847	protein binding	0.978087
	SBOR_7659		0.846979		SS1G_07210	integral component of membrane	0.879896		BC1G_00571	integral component of membrane	0.977571
	SBOR_1633		0.846594		SS1G_13501	catalytic activity	0.879836		BC1G_05598	protein binding	0.977434
	SBOR_0488		0.846207		SS1G_04079		0.878965		BC1G_00547	sequence-specific DNA binding transcription factor activity	0.975349
	SBOR_1198	integral component of membrane	0.845941		SS1G_08271		0.878545		BC1G_09121		0.975238
	SBOR_1640	catalytic activity	0.844936		SS1G_06878	protein kinase CK2 complex	0.878079		BC1G_12033	prenyltransferase activity	0.975225
	SBOR_1596		0.844278		SS1G_01536		0.877693		BC1G_07668		0.973521
	SBOR_5477	carbohydrate metabolic process	0.843144		SS1G_05459	cytoplasm	0.876775		BC1G_03655		0.972796
	SBOR_5975		0.842928		SS1G_10969		0.876469		BC1G_05658		0.972795
	SBOR_0173		0.842847		SS1G_10271		0.875001		BC1G_15980	integral component of membrane	0.972722
	SBOR_5865		0.842394		SS1G_12612		0.874203		BC1G_14679	catalytic activity	0.972709
	SBOR_6959		0.841516		SS1G_11041		0.874117		BC1G_08247		0.971164
	SBOR_5458		0.841235		SS1G_07684		0.87402		BC1G_15672		0.970757
	SBOR_3995		0.840923		SS1G_03304		0.87402		BC1G_02889		0.970021
	SBOR_1038	amino acid transmembrane transport	0.84089		SS1G_04762		0.87402		BC1G_02528		0.969352
	SBOR_1733	integral component of membrane	0.84037		SS1G_13764		0.873834		BC1G_11812		0.969116
	SBOR_3434		0.839785		SS1G_02854		0.872871		BC1G_07448		0.968629
	SBOR_1977	Mo-molybdopterin cofactor biosynthetic process	0.839303		SS1G_14018	flavin adenine dinucleotide binding	0.872507		BC1G_06640	integral component of membrane	0.968085
	SBOR_2245		0.838894		SS1G_07954		0.872437		BC1G_13534	hydrolase activity, hydrolyzing O-glycosyl compounds	0.967988
	SBOR_6127	protein binding	0.838747		SS1G_03192		0.870984		BC1G_04233	catalytic activity	0.967819
	SBOR_0943		0.838639		SS1G_02976		0.869196		BC1G_09493	zinc ion binding	0.967636
	SBOR_0837	DNA binding	0.838447		SS1G_06979		0.867281		BC1G_09031		0.96642
	SBOR_8606		0.837572		SS1G_05639		0.866667		BC1G_01458	aspartic-type endopeptidase activity	0.966394
	SBOR_4406	integral component of membrane	0.837507		SS1G_03523		0.866094		BC1G_00922		0.966373
	SBOR_9847	amino acid transmembrane transport	0.836547		SS1G_09278		0.865951		BC1G_11827	integral component of membrane	0.965322
	SBOR_8239	cytoplasm	0.836319		SS1G_05230		0.865797		BC1G_05632		0.964502
	SBOR_0869	oxidoreductase activity, acting on CH-OH group of donors	0.83579		SS1G_04206	hydrolase activity, hydrolyzing O-glycosyl compounds	0.865386		BC1G_12680	hydrolase activity, acting on ester bonds	0.964014
	SBOR_0489		0.835502		SS1G_01748	response to stress	0.865071		BC1G_10768	catalytic activity	0.963138
	SBOR_3050		0.835246		SS1G_08355	transmembrane transport	0.864981		BC1G_10524	integral component of membrane	0.96304
	SBOR_7078		0.834384		SS1G_10882	carbohydrate metabolic process	0.864207		BC1G_06173		0.962479
	SBOR_9194		0.834163		SS1G_06258		0.863819		BC1G_09317		0.962189
	SBOR_0321	protein binding	0.834036		SS1G_03920	protein binding	0.863606		BC1G_04523	hydrolase activity, acting on ester bonds	0.962094
	SBOR_9894	copper ion transmembrane transporter activity	0.833963		SS1G_07856		0.86268		BC1G_12619		0.961991
	SBOR_7983		0.832		SS1G_00038		0.862041		BC1G_10730	catalytic activity	0.961934
	SBOR_9971	cystathionine beta-lyase activity	0.829446		SS1G_02781	hydrolase activity, hydrolyzing O-glycosyl compounds	0.861897		BC1G_05961	polygalacturonase activity	0.961874
	SBOR_6020	oxidoreductase activity	0.8294		SS1G_02645		0.861709		BC1G_03858	hydrolase activity, hydrolyzing O-glycosyl compounds	0.961872
	SBOR_5463		0.828764		SS1G_13126		0.861124		BC1G_10262	O-acyltransferase activity	0.960973
	SBOR_5489		0.827393		SS1G_05732		0.861124		BC1G_11658		0.960377
	SBOR_8570	phospholipid biosynthetic process	0.826682		SS1G_13408		0.860656		BC1G_14570	lipid metabolic process	0.959881
	SBOR_6712		0.826379		SS1G_13982		0.860521		BC1G_09446	copper ion transmembrane transporter activity	0.958982
	SBOR_9263	chitinase activity	0.82591		SS1G_13181		0.860468		BC1G_03097		0.958829
	SBOR_2341		0.825873		SS1G_09919	protein binding	0.860393		BC1G_02952		0.958736
	SBOR_6856	transmembrane transport	0.825852		SS1G_03160	lipid metabolic process	0.859784		BC1G_04808		0.958736
	SBOR_2243	integral component of membrane	0.825767		SS1G_14366	metabolic process	0.85904		BC1G_00728		0.958615
	SBOR_6183		0.825699		SS1G_03711		0.858491		BC1G_16196		0.95779
	SBOR_5556	integral component of membrane	0.825444		SS1G_08203		0.858491		BC1G_01874		0.957283
	SBOR_6303	protein binding	0.824967		SS1G_09026	catalytic activity	0.857753		BC1G_09057		0.956149
	SBOR_0467	integral component of membrane	0.824957		SS1G_00349	integral component of membrane	0.857583		BC1G_12142		0.95523
	SBOR_9636	integral component of membrane	0.82455		SS1G_02931	integral component of membrane	0.857095		BC1G_14493		0.953627
	SBOR_7029		0.824104		SS1G_14519		0.856337		BC1G_03220	oxidoreductase activity, acting on CH-OH group of donors	0.953445
	SBOR_1158	hydrolase activity, acting on carbon-nitrogen (but not peptide) bonds, in linear amidines	0.824035		SS1G_07579	oxidoreductase activity	0.856285		BC1G_03273		0.952787
	SBOR_7690	metallopeptidase activity	0.823069		SS1G_08587		0.856057		BC1G_07561	regulation of cyclin-dependent protein serine/threonine kinase activity	0.9523
	SBOR_0892		0.821864		SS1G_12198	oxidoreductase activity, acting on CH-OH group of donors	0.855831		BC1G_16184		0.951999
	SBOR_0223		0.821153		SS1G_11718	protein binding	0.854889		BC1G_03852	protein binding	0.951762
	SBOR_4390	amino acid transmembrane transport	0.820998		SS1G_10901		0.854365		BC1G_01794	aspartic-type endopeptidase activity	0.951379
	SBOR_2270	aspartic-type endopeptidase activity	0.820961		SS1G_03382		0.853895		BC1G_06004	carbohydrate metabolic process	0.950702
	SBOR_6960		0.820777		SS1G_12861		0.853498		BC1G_12679		0.94936
	SBOR_1159		0.819353		SS1G_07942		0.853255		BC1G_12499		0.94936
	SBOR_7870		0.819082		SS1G_01086		0.852726		BC1G_09210	carbohydrate metabolic process	0.949264
	SBOR_7320		0.818844		SS1G_08865		0.852709		BC1G_13892	transporter activity	0.949141
	SBOR_3226	nucleic acid binding	0.816868		SS1G_04074		0.852337		BC1G_12839		0.948329
	SBOR_3168	oxidoreductase activity, acting on CH-OH group of donors	0.816835		SS1G_14058		0.852223		BC1G_09098		0.948023
	SBOR_3950	iron ion binding	0.816423		SS1G_00394		0.852221		BC1G_13921		0.947917
	SBOR_4612	phospholipid biosynthetic process	0.81633		SS1G_11903		0.851499		BC1G_00743		0.946739
	SBOR_3023	amino acid transmembrane transport	0.814992		SS1G_06624	oxidoreductase activity	0.850791		BC1G_03370		0.946722
	SBOR_8353		0.813219		SS1G_09229	catalytic activity	0.850752		BC1G_12930		0.946111
	SBOR_5801	protein binding	0.812778		SS1G_08027		0.849145		BC1G_15639		0.945529
	SBOR_6096	lipid metabolic process	0.812572		SS1G_00513		0.849027		BC1G_11389		0.945357
	SBOR_9466	integral component of membrane	0.811796		SS1G_07551	endoplasmic reticulum	0.848211		BC1G_02593		0.945221
	SBOR_7566	amino acid transmembrane transport	0.811368		SS1G_09217	integral component of membrane	0.848063		BC1G_08724	integral component of membrane	0.944418
	SBOR_3806	catalytic activity	0.810834		SS1G_09136		0.848029		BC1G_04893	phospholipase activity	0.944303
	SBOR_4890		0.810691		SS1G_01546	protein binding	0.846997		BC1G_08496		0.943912
	SBOR_7783		0.81019		SS1G_06376		0.846709		BC1G_05594	integral component of membrane	0.940633
	SBOR_4971		0.80857		SS1G_07182		0.846372		BC1G_10745		0.93955
	SBOR_1313	protein binding	0.807539		SS1G_00099	transferase activity, transferring glycosyl groups	0.845891		BC1G_12744		0.937974
	SBOR_4956		0.806952		SS1G_05449	serine-type carboxypeptidase activity	0.845827		BC1G_09103	membrane	0.937938
	SBOR_2144		0.806351		SS1G_12431		0.845678		BC1G_14177	catalytic activity	0.936604
	SBOR_4595		0.806004		SS1G_04553		0.845611		BC1G_00400		0.935199
	SBOR_7059	integral component of membrane	0.804816		SS1G_08793		0.845482		BC1G_05599		0.934371
	SBOR_8034		0.804779		SS1G_09956		0.843971		BC1G_09297	integral component of membrane	0.934282
	SBOR_6068		0.804361		SS1G_01003	extracellular region	0.841619		BC1G_05871	integral component of membrane	0.933874
	SBOR_9427	iron ion binding	0.804161		SS1G_08892		0.84145		BC1G_06533	protein transport	0.933698
	SBOR_4257		0.803454		SS1G_07746		0.840324		BC1G_01352		0.933242
	SBOR_6911		0.803138		SS1G_05612		0.840188		BC1G_13425		0.932935
	SBOR_3444	hydrolase activity, acting on ester bonds	0.80289		SS1G_07035		0.840001		BC1G_15430		0.932622
	SBOR_8392	protein binding	0.802715		SS1G_13644		0.839785		BC1G_01393		0.93259
	SBOR_7932		0.802604		SS1G_07170	protein binding	0.83929		BC1G_14592		0.932082
	SBOR_10055		0.802595		SS1G_04515	acid phosphatase activity	0.839253		BC1G_07768	extracellular region	0.931916
	SBOR_9395		0.802352		SS1G_04871		0.839251		BC1G_13241		0.931442
	SBOR_6702	acid phosphatase activity	0.802276		SS1G_12996		0.839156		BC1G_13047		0.93137
	SBOR_5902		0.801687		SS1G_05161		0.838361		BC1G_04439		0.931357
	SBOR_1919		0.801668		SS1G_01384		0.838134		BC1G_07423	aspartic-type endopeptidase activity	0.931149
	SBOR_6958		0.799917		SS1G_11539	photosynthesis	0.837896		BC1G_10534		0.93055
	SBOR_3666		0.799445		SS1G_04828		0.837745		BC1G_15880		0.929537
	SBOR_3081		0.799174		SS1G_06135		0.83769		BC1G_00958		0.92931
	SBOR_7225	protein binding	0.798776		SS1G_04703	protein binding	0.837333		BC1G_13221		0.929204
	SBOR_1604		0.798684		SS1G_00659		0.837152		BC1G_08372	L-arabinose metabolic process	0.928606
	SBOR_5528		0.797372		SS1G_14343		0.836531		BC1G_03422	oxidoreductase activity	0.928265
	SBOR_9045	transporter activity	0.796722		SS1G_01572	hydrolase activity, hydrolyzing O-glycosyl compounds	0.836422		BC1G_12753		0.927724
	SBOR_1385	metabolic process	0.796315		SS1G_11929		0.836331		BC1G_16203		0.927589
	SBOR_0768		0.796161		SS1G_04903		0.83628		BC1G_09844	transporter activity	0.92755
	SBOR_1432		0.795386		SS1G_05845	metal ion binding	0.836276		BC1G_13122	transmembrane transport	0.927403
	SBOR_4692	protein binding	0.794855		SS1G_14216	integral component of membrane	0.835192		BC1G_12678		0.926602
	SBOR_1401		0.794584		SS1G_00256	transmembrane transport	0.835182		BC1G_10348	molybdate ion transmembrane transporter activity	0.92444
	SBOR_0388		0.794346		SS1G_06771		0.835182		BC1G_01387		0.923077
	SBOR_2908	integral component of membrane	0.793855		SS1G_10661	hydrolase activity, acting on ester bonds	0.834048		BC1G_07974		0.922922
	SBOR_8073		0.793114		SS1G_00409		0.833877		BC1G_01581	cation transport	0.922782
	SBOR_0703		0.792693		SS1G_11108		0.833808		BC1G_11423		0.922717
	SBOR_9511	NAD binding	0.792089		SS1G_01658	transferase activity, transferring acyl groups other than amino-acyl groups	0.832615		BC1G_03643		0.922156
	SBOR_5900		0.791939		SS1G_01081	catalase activity	0.832447		BC1G_05651	hydrolase activity, hydrolyzing O-glycosyl compounds	0.922076
	SBOR_6182		0.791923		SS1G_09256		0.832317		BC1G_13099		0.921723
	SBOR_5159		0.791807		SS1G_07491		0.832272		BC1G_00396		0.921131
	SBOR_3983		0.791771		SS1G_07012		0.831074		BC1G_11751	phosphatase activity	0.920512
	SBOR_0591	hydrolase activity, hydrolyzing O-glycosyl compounds	0.79172		SS1G_11363		0.830024		BC1G_02676		0.919707
	SBOR_2680	iron ion binding	0.79129		SS1G_06536	amino acid transmembrane transport	0.830024		BC1G_07284	phosphatase activity	0.919263
	SBOR_1726		0.790836		SS1G_03917	transmembrane transport	0.827169		BC1G_09130	membrane	0.918334
	SBOR_8691	NAD(P)+ transhydrogenase activity	0.790643		SS1G_00923		0.826714		BC1G_15277		0.918226
	SBOR_9384	sequence-specific DNA binding RNA polymerase II transcription factor activity	0.790395		SS1G_04123	zinc ion binding	0.826597		BC1G_07175		0.917956
	SBOR_4889		0.790261		SS1G_00459		0.825851		BC1G_00384	serine-type carboxypeptidase activity	0.917742
	SBOR_0968		0.789862		SS1G_07938		0.824944		BC1G_02492	carbohydrate metabolic process	0.91714
	SBOR_0393	core TFIIH complex	0.789192		SS1G_03924		0.824944		BC1G_01734	protein binding	0.916748
	SBOR_3531	binding	0.788467		SS1G_02128	chitin binding	0.823668		BC1G_14264		0.914996
	SBOR_4493	catalytic activity	0.788448		SS1G_01167	integral component of membrane	0.823616		BC1G_09625	nucleic acid binding	0.914225
	SBOR_3195		0.788319		SS1G_03843		0.82356		BC1G_15068		0.914191
	SBOR_4104	self proteolysis	0.787685		SS1G_08982	membrane	0.822233		BC1G_06825		0.914191
	SBOR_5158	membrane	0.787546		SS1G_09759	integral component of membrane	0.821053		BC1G_10825	protein binding	0.914151
	SBOR_6740		0.78736		SS1G_00272	hydrolase activity, acting on ester bonds	0.820674		BC1G_09298		0.91415
	SBOR_2970		0.787335		SS1G_12663		0.820198		BC1G_03413		0.913263
	SBOR_7641		0.787004		SS1G_06517	metabolic process	0.820016		BC1G_04809	amino acid transmembrane transport	0.91297
	SBOR_7294		0.786606		SS1G_04683		0.81994		BC1G_10816		0.91222
	SBOR_5610	protein binding	0.786086		SS1G_05052		0.819133		BC1G_11431		0.910532
	SBOR_0606	hydrolase activity, hydrolyzing O-glycosyl compounds	0.785295		SS1G_14127	gamma-glutamyltransferase activity	0.819115		BC1G_11302		0.909182
	SBOR_5371	peroxidase activity	0.784852		SS1G_11356		0.818766		BC1G_12776	proteolysis	0.908886
	SBOR_3765	serine-type endopeptidase activity	0.784267		SS1G_07571		0.818387		BC1G_01069		0.908817
	SBOR_5131	flavin adenine dinucleotide binding	0.783545		SS1G_10364		0.817519		BC1G_09957		0.907984
	SBOR_4496	integral component of membrane	0.78316		SS1G_05842	zinc ion binding	0.81738		BC1G_06872		0.907983
	SBOR_9900		0.782987		SS1G_04973		0.817298		BC1G_01391		0.907983
	SBOR_2300	phosphatidylinositol N-acetylglucosaminyltransferase activity	0.782731		SS1G_04514	amino acid transmembrane transport	0.817213		BC1G_08126		0.90757
	SBOR_7157		0.781462		SS1G_02434	transmembrane transport	0.816335		BC1G_00990		0.907556
	SBOR_2822		0.781096		SS1G_04266		0.815584		BC1G_10686		0.907193
	SBOR_7504	integral component of membrane	0.780384		SS1G_01389		0.815535		BC1G_12510		0.905974
	SBOR_5188		0.779931		SS1G_05974		0.815368		BC1G_13569		0.905973
	SBOR_5693		0.779567		SS1G_02543	integral component of membrane	0.814926		BC1G_10009		0.905942
	SBOR_4301		0.778826		SS1G_03795	RNA binding	0.814515		BC1G_07215	beta-N-acetylhexosaminidase activity	0.904708
	SBOR_3242	amino acid transmembrane transport	0.778693		SS1G_06336		0.814166		BC1G_06489	transferase activity, transferring acyl groups other than amino-acyl groups	0.903834
	SBOR_9509		0.778479		SS1G_02347		0.813525		BC1G_08168		0.903507
	SBOR_0268	transferase activity, transferring glycosyl groups	0.778444		SS1G_05839		0.813356		BC1G_16332		0.903507
	SBOR_0196	protein binding	0.778441		SS1G_03110		0.813243		BC1G_15050		0.903475
	SBOR_8973	catalytic activity	0.778438		SS1G_07266	integral component of membrane	0.813012		BC1G_07196	integral component of membrane	0.903169
	SBOR_4714		0.778114		SS1G_04867		0.812911		BC1G_15830	metabolic process	0.902803
	SBOR_7679	serine-type carboxypeptidase activity	0.77788		SS1G_13841		0.812626		BC1G_12537	catalytic activity	0.901969
	SBOR_7685		0.777582		SS1G_13194	transporter activity	0.811753		BC1G_09391		0.901959
	SBOR_0654		0.777557		SS1G_10685		0.811695		BC1G_15500		0.901884
	SBOR_8238		0.777163		SS1G_10145		0.811695		BC1G_02138	metabolic process	0.90127
	SBOR_3505	sequence-specific DNA binding transcription factor activity	0.777139		SS1G_13844		0.811695		BC1G_08459		0.901169
	SBOR_8377	integral component of membrane	0.776417		SS1G_03361	proteolysis	0.811399		BC1G_04495	integral component of membrane	0.901011
	SBOR_2196	extracellular region	0.776356		SS1G_04306	oxidoreductase activity	0.811357		BC1G_09484	integral component of membrane	0.900822
	SBOR_0658	integral component of membrane	0.776309		SS1G_11521		0.810863		BC1G_09559		0.900174
	SBOR_9111		0.775988		SS1G_03316		0.810691		BC1G_00817	DNA binding	0.900104
	SBOR_6036		0.775969		SS1G_07958	integral component of membrane	0.809356		BC1G_14317	RNA binding	0.900099
	SBOR_0866	metal ion binding	0.775471		SS1G_10893	integral component of membrane	0.80933		BC1G_11938		0.899507
	SBOR_1218		0.775431		SS1G_12065		0.80849		BC1G_15148	nucleus	0.899438
	SBOR_9135		0.774972		SS1G_10312		0.808231		BC1G_08224		0.898556
	SBOR_0063		0.774652		SS1G_09892	transporter activity	0.80773		BC1G_13755		0.896459
	SBOR_1100	hydrolase activity, hydrolyzing O-glycosyl compounds	0.773238		SS1G_07876		0.807322		BC1G_04611	ammonium transmembrane transporter activity	0.89598
	SBOR_3390	integral component of membrane	0.773121		SS1G_04360		0.807275		BC1G_10802		0.895841
	SBOR_4316		0.772326		SS1G_12040		0.806857		BC1G_03024		0.895187
	SBOR_2449		0.771981		SS1G_14387		0.80672		BC1G_12762		0.894579
	SBOR_8927	integral component of membrane	0.771315		SS1G_10785		0.806262		BC1G_07198	hydrolase activity, hydrolyzing O-glycosyl compounds	0.894533
	SBOR_5451	hydrolase activity, hydrolyzing O-glycosyl compounds	0.771298		SS1G_10130		0.80587		BC1G_09830	copper ion binding	0.893904
	SBOR_9727		0.771265		SS1G_12051		0.805644		BC1G_02986		0.893277
	SBOR_6148		0.771078		SS1G_12314		0.80531		BC1G_09996	integral component of membrane	0.893099
	SBOR_0725		0.770604		SS1G_12330	endoplasmic reticulum membrane	0.805083		BC1G_11139		0.892924
	SBOR_9182	hydrolase activity, hydrolyzing O-glycosyl compounds	0.76985		SS1G_13955		0.804043		BC1G_15118	polygalacturonase activity	0.892746
	SBOR_2708		0.768456		SS1G_08752	protein binding	0.80397		BC1G_03803	iron ion binding	0.892296
	SBOR_4928	metabolic process	0.767848		SS1G_10805		0.803955		BC1G_14531	dolichyl-phosphate-glucose-glycolipid alpha-glucosyltransferase activity	0.89204
	SBOR_1033		0.766989		SS1G_12495	integral component of membrane	0.803381		BC1G_08063		0.891921
	SBOR_4163		0.766966		SS1G_05336	ATP binding	0.803181		BC1G_05476		0.891721
	SBOR_4585	oxidoreductase activity	0.766901		SS1G_11109	nucleic acid binding	0.800724		BC1G_15286	integral component of membrane	0.890614
	SBOR_6858		0.766854		SS1G_02542		0.800391		BC1G_14138	transmembrane transport	0.890373
	SBOR_9175		0.76636		SS1G_00514	hydrolase activity, hydrolyzing O-glycosyl compounds	0.799025		BC1G_07528		0.890218
	SBOR_5769		0.765427		SS1G_02344		0.79858		BC1G_02559		0.890093
	SBOR_9965	integral component of membrane	0.765209		SS1G_04790	acid phosphatase activity	0.798486		BC1G_12131	catalytic activity	0.888495
	SBOR_7105	DNA binding	0.765192		SS1G_09710	transporter activity	0.798013		BC1G_03396	catalytic activity	0.888287
	SBOR_7957	protein binding	0.765101		SS1G_08135	glucan 1,4-alpha-glucosidase activity	0.797511		BC1G_12867		0.888166
	SBOR_6497	integral component of membrane	0.763944		SS1G_05442		0.797247		BC1G_13690	catalytic activity	0.887212
	SBOR_3359		0.763928		SS1G_09395	acetyl-CoA transporter activity	0.79626		BC1G_08755	glucan 1,4-alpha-glucosidase activity	0.886636
	SBOR_0663	hydrolase activity, hydrolyzing O-glycosyl compounds	0.763809		SS1G_03339	nucleic acid binding	0.795854		BC1G_04278		0.886244
	SBOR_2505		0.763749		SS1G_04631		0.79583		BC1G_15589		0.885358
	SBOR_7161	integral component of membrane	0.763006		SS1G_09061		0.795822		BC1G_01153	integral component of membrane	0.885112
	SBOR_8799	integral component of membrane	0.762425		SS1G_13272		0.795822		BC1G_11765	tRNA-intron endonuclease activity	0.885065
	SBOR_2031	mitochondrial outer membrane	0.762078		SS1G_12836	hydrolase activity, acting on carbon-nitrogen (but not peptide) bonds	0.795223		BC1G_08585		0.884842
	SBOR_8309		0.759534		SS1G_12684	hydrolase activity	0.794793		BC1G_06850		0.884763
	SBOR_6055	membrane	0.759263		SS1G_07095		0.794629		BC1G_10200		0.884737
	SBOR_0688	integral component of membrane	0.758861		SS1G_04066	inorganic anion transmembrane transporter activity	0.793694		BC1G_12885	integral component of membrane	0.884051
	SBOR_2269	serine-type endopeptidase activity	0.758861		SS1G_10829	structural constituent of ribosome	0.793605		BC1G_07496	polygalacturonase activity	0.8838
	SBOR_4100		0.758791		SS1G_06084		0.793605		BC1G_00559		0.883339
	SBOR_0290	iron ion binding	0.758632		SS1G_01062	amino acid transmembrane transport	0.793269		BC1G_03613		0.881865
	SBOR_6432	protein binding	0.758542		SS1G_04152	catalytic activity	0.792741		BC1G_13153		0.881717
	SBOR_2618		0.758334		SS1G_07254		0.792741		BC1G_02656	hydrolase activity, acting on ester bonds	0.881323
	SBOR_6604	protein binding	0.757341		SS1G_00159		0.792709		BC1G_01185	catalytic activity	0.880587
	SBOR_3365	copper ion binding	0.757122		SS1G_14404	amino acid transmembrane transport	0.79263		BC1G_11983		0.880468
	SBOR_1244	lipid metabolic process	0.756902		SS1G_01954		0.792556		BC1G_12428	metabolic process	0.880468
	SBOR_7631	membrane	0.756816		SS1G_13559	voltage-gated chloride channel activity	0.792432		BC1G_09857		0.879369
	SBOR_8826	proteolysis	0.756458		SS1G_03371		0.792175		BC1G_14984		0.878885
	SBOR_5845		0.756059		SS1G_06482		0.791209		BC1G_01757		0.877204
	SBOR_7177	carbon-nitrogen ligase activity, with glutamine as amido-N-donor	0.75586		SS1G_11173		0.790836		BC1G_14401		0.877187
	SBOR_4793	integral component of membrane	0.755725		SS1G_07250		0.790568		BC1G_08205		0.876287
	SBOR_1321	nitrate transmembrane transporter activity	0.755372		SS1G_14237		0.790414		BC1G_16284		0.876265
	SBOR_2895		0.755323		SS1G_00928	integral component of membrane	0.790081		BC1G_02925		0.876264
	SBOR_0112	oxidoreductase activity, acting on the CH-CH group of donors, NAD or NADP as acceptor	0.755062		SS1G_00055		0.789979		BC1G_13520	aspartic-type endopeptidase activity	0.875994
	SBOR_1231	hydrogen ion transmembrane transporter activity	0.754491		SS1G_12402		0.789931		BC1G_04535	integral component of membrane	0.875515
	SBOR_9097	ATP binding	0.754327		SS1G_03647	hydrolase activity, hydrolyzing O-glycosyl compounds	0.789541		BC1G_12761	integral component of membrane	0.875421
	SBOR_1930		0.754264		SS1G_10741	integral component of membrane	0.788904		BC1G_02062	metabolic process	0.874766
	SBOR_8866	core TFIIH complex	0.754179		SS1G_06375		0.788755		BC1G_00003	hydrolase activity, acting on ester bonds	0.874492
	SBOR_4724	serine-type endopeptidase activity	0.753855		SS1G_13552	flavin adenine dinucleotide binding	0.788132		BC1G_00428		0.873509
	SBOR_5767		0.753183		SS1G_02049	monooxygenase activity	0.78794		BC1G_04779	integral component of membrane	0.87305
	SBOR_8851	nucleic acid binding	0.752648		SS1G_05677	oxidoreductase activity, acting on CH-OH group of donors	0.787695		BC1G_12060	membrane	0.87166
	SBOR_3877	cell outer membrane	0.752094		SS1G_05538		0.787538		BC1G_13661		0.871533
	SBOR_4042		0.751222		SS1G_12134	integral component of membrane	0.787476		BC1G_08824	nucleic acid binding	0.871285
	SBOR_6266		0.7508		SS1G_09978		0.787052		BC1G_07562		0.871045
	SBOR_5466		0.750688		SS1G_00811		0.787009		BC1G_03881	catalytic activity	0.870815
	SBOR_9928		0.750548		SS1G_05068	carbohydrate metabolic process	0.786927		BC1G_13151	transporter activity	0.87079
	SBOR_7582	integral component of membrane	0.750387		SS1G_10423		0.786663		BC1G_03710	serine-type carboxypeptidase activity	0.870589
	SBOR_7308		0.749927		SS1G_09316		0.786663		BC1G_00925		0.869487
	SBOR_5866	oxidoreductase activity	0.748923		SS1G_12063	DNA binding	0.786589		BC1G_00501		0.869385
	SBOR_2315	oxidation-reduction process	0.748612		SS1G_11090		0.786555		BC1G_13168		0.869247
	SBOR_6233		0.748003		SS1G_03378		0.785296		BC1G_02266	integral component of membrane	0.868131
	SBOR_3699	transporter activity	0.747356		SS1G_04822		0.785047		BC1G_00904	transmembrane transport	0.868092
	SBOR_3474		0.747283		SS1G_06620	integral component of membrane	0.784945		BC1G_09068	integral component of membrane	0.868029
	SBOR_3815		0.747137		SS1G_13899	integral component of membrane	0.782895		BC1G_00576	hydrolase activity, hydrolyzing O-glycosyl compounds	0.867356
	SBOR_5721	GPI anchor biosynthetic process	0.746576		SS1G_14520	protein binding	0.782796		BC1G_10383		0.867183
	SBOR_7540	oxidoreductase activity	0.746347		SS1G_07836	aspartic-type endopeptidase activity	0.782201		BC1G_03430	protein folding	0.866569
	SBOR_0529		0.745647		SS1G_10483		0.782049		BC1G_07467	catalytic activity	0.866339
	SBOR_2714		0.745276		SS1G_01485	hydrolase activity, hydrolyzing O-glycosyl compounds	0.781621		BC1G_08701		0.865785
	SBOR_0838	metabolic process	0.74427		SS1G_13734	membrane	0.78153		BC1G_00681	membrane	0.865649
	SBOR_8503	integral component of membrane	0.743917		SS1G_05817	response to stress	0.781054		BC1G_07110	hydrolase activity, hydrolyzing O-glycosyl compounds	0.865644
	SBOR_7364		0.743687		SS1G_06601	ammonium transmembrane transporter activity	0.780868		BC1G_03424		0.86541
	SBOR_6078		0.743363		SS1G_07037		0.780558		BC1G_02003	polygalacturonase activity	0.865202
	SBOR_9150	integral component of membrane	0.743119		SS1G_02348		0.780558		BC1G_11915		0.865065
	SBOR_9480		0.742321		SS1G_02518		0.780558		BC1G_01533	nucleobase transmembrane transporter activity	0.864713
	SBOR_2219	intracellular	0.742285		SS1G_07690		0.780558		BC1G_13494		0.864506
	SBOR_1043	ribokinase activity	0.742016		SS1G_05375		0.780558		BC1G_07111		0.864438
	SBOR_2958		0.74098		SS1G_02389		0.780558		BC1G_06379		0.864437
	SBOR_5945	nucleobase transmembrane transporter activity	0.740761		SS1G_06589		0.780558		BC1G_06040		0.86357
	SBOR_0382		0.740632		SS1G_01149		0.780558		BC1G_05195		0.861879
	SBOR_2079		0.740476		SS1G_05061		0.780491		BC1G_10708		0.86171
	SBOR_4774	structural constituent of ribosome	0.739963		SS1G_13627	intracellular	0.780279		BC1G_12147		0.861199
	SBOR_4298	metabolic process	0.739798		SS1G_03458		0.779388		BC1G_00586	oxidoreductase activity	0.861199
	SBOR_5156		0.739791		SS1G_03789	phosphotransferase activity, alcohol group as acceptor	0.779217		BC1G_12384		0.860957
	SBOR_7901		0.739635		SS1G_00104		0.779182		BC1G_04833		0.860656
	SBOR_5325	integral component of membrane	0.73917		SS1G_10302	protein binding	0.779062		BC1G_06134		0.859573
	SBOR_9407		0.737764		SS1G_11693		0.778659		BC1G_01440		0.858716
	SBOR_6677	protein binding	0.737573		SS1G_12365		0.778659		BC1G_08233		0.858491
	SBOR_3770		0.73734		SS1G_02811		0.778579		BC1G_02790	aspartic-type endopeptidase activity	0.85849
	SBOR_6942	nutrient reservoir activity	0.737293		SS1G_06662	integral component of membrane	0.777925		BC1G_14875	flavin adenine dinucleotide binding	0.858425
	SBOR_6339		0.737237		SS1G_00184		0.777593		BC1G_04196	integral component of membrane	0.858342
	SBOR_8730		0.737168		SS1G_02519		0.776967		BC1G_13032		0.857951
	SBOR_8985	carbon-nitrogen ligase activity, with glutamine as amido-N-donor	0.73667		SS1G_07019	proteolysis	0.776792		BC1G_09886		0.856337
	SBOR_0333	transport	0.736526		SS1G_09924	catalytic activity	0.776465		BC1G_15523		0.856279
	SBOR_7683		0.736417		SS1G_09556	metallocarboxypeptidase activity	0.776258		BC1G_11623	membrane	0.855989
	SBOR_0676	catalytic activity	0.736316		SS1G_05015		0.775679		BC1G_15827	nucleobase transmembrane transporter activity	0.855703
	SBOR_7096		0.736284		SS1G_03168	zinc ion binding	0.775477		BC1G_10791	metallopeptidase activity	0.855174
	SBOR_7379		0.736075		SS1G_10172		0.775132		BC1G_08541		0.854573
	SBOR_1248		0.735661		SS1G_04845		0.774591		BC1G_06487		0.854193
	SBOR_8471		0.735658		SS1G_01923		0.774194		BC1G_11925	catalytic activity	0.854127
	SBOR_1353	protein binding	0.735602		SS1G_11362	protein binding	0.773348		BC1G_12435		0.853529
	SBOR_3537	integral component of membrane	0.735451		SS1G_05489		0.773098		BC1G_13658		0.853459
	SBOR_8643		0.735287		SS1G_00708		0.772774		BC1G_07869		0.852211
	SBOR_3004	carbon-nitrogen ligase activity, with glutamine as amido-N-donor	0.735118		SS1G_05560		0.772642		BC1G_00272		0.852209
	SBOR_6298		0.734807		SS1G_06072		0.772234		BC1G_01079		0.85092
	SBOR_4074		0.73458		SS1G_03800		0.772223		BC1G_07662		0.850882
	SBOR_1302	phospholipid binding	0.734459		SS1G_07705		0.770949		BC1G_08544		0.850097
	SBOR_5857		0.73381		SS1G_05706		0.770241		BC1G_02410	carbohydrate metabolic process	0.85005
	SBOR_1673	dolichyl-diphosphooligosaccharide-protein glycotransferase activity	0.73374		SS1G_00950		0.769987		BC1G_06073		0.849872
	SBOR_2559	transporter activity	0.73349		SS1G_10425		0.76941		BC1G_12383	protein binding	0.849322
	SBOR_6099	sequence-specific DNA binding RNA polymerase II transcription factor activity	0.733402		SS1G_03531	catalytic activity	0.769015		BC1G_15514	copper ion binding	0.848676
	SBOR_5309	DNA binding	0.73314		SS1G_03885		0.768802		BC1G_14364	protein binding	0.848626
	SBOR_7073	integral component of membrane	0.733009		SS1G_04616	glycerol ether metabolic process	0.768762		BC1G_12790		0.848006
	SBOR_9688	iron ion binding	0.732815		SS1G_10598		0.768744		BC1G_07818		0.84776
	SBOR_3411	nicotianamine synthase activity	0.732474		SS1G_00836	integral component of membrane	0.768744		BC1G_14440	sequence-specific DNA binding RNA polymerase II transcription factor activity	0.847739
	SBOR_7207	hydrolase activity, acting on ester bonds	0.73161		SS1G_05771	monovalent cation:proton antiporter activity	0.768609		BC1G_07149	serine-type carboxypeptidase activity	0.847513
	SBOR_8855		0.73144		SS1G_01032		0.768302		BC1G_04093	carbohydrate metabolic process	0.847043
	SBOR_9056		0.731332		SS1G_08384		0.768211		BC1G_10276		0.846095
	SBOR_9686	nucleobase transmembrane transporter activity	0.730765		SS1G_10717		0.768058		BC1G_16221		0.845678
	SBOR_3518		0.730283		SS1G_09613		0.767763		BC1G_04492		0.845263
	SBOR_1771		0.729776		SS1G_09952		0.767596		BC1G_01612		0.843742
	SBOR_1457	transporter activity	0.729118		SS1G_00505	catalytic activity	0.767587		BC1G_07274		0.841423
	SBOR_7169	amino acid transmembrane transport	0.728937		SS1G_11184	inorganic phosphate transmembrane transporter activity	0.767496		BC1G_15595	malate transmembrane transporter activity	0.841406
	SBOR_3079	integral component of membrane	0.728823		SS1G_01421		0.767303		BC1G_08038	response to stress	0.840552
	SBOR_6047	mitochondrial outer membrane	0.72835		SS1G_03839		0.766518		BC1G_13619		0.840389
	SBOR_10077	transport	0.727858		SS1G_06622		0.766382		BC1G_01670		0.840324
	SBOR_0547	metal ion binding	0.727722		SS1G_09591		0.765868		BC1G_14708		0.840324
	SBOR_5560		0.727385		SS1G_04468	mannosyl-oligosaccharide 1,2-alpha-mannosidase activity	0.765242		BC1G_14230		0.840323
	SBOR_5788		0.726891		SS1G_03061	integral component of membrane	0.765209		BC1G_15762		0.839951
	SBOR_4574		0.726845		SS1G_02974	metal ion binding	0.764962		BC1G_02349		0.839941
	SBOR_2733		0.726694		SS1G_08583		0.764851		BC1G_09055		0.839576
	SBOR_9071	cytochrome-c oxidase activity	0.726036		SS1G_03991		0.764508		BC1G_08261		0.839033
	SBOR_0834	amino acid transmembrane transport	0.725871		SS1G_08169		0.764372		BC1G_15794		0.838453
	SBOR_0994	protein binding	0.725649		SS1G_06664	nucleobase transmembrane transporter activity	0.764199		BC1G_00954	transmembrane transport	0.838311
	SBOR_4305	integral component of membrane	0.725529		SS1G_04277		0.762985		BC1G_04338	RNA polymerase II transcription cofactor activity	0.837814
	SBOR_5142		0.725169		SS1G_02617		0.762602		BC1G_00149		0.837746
	SBOR_9181		0.724927		SS1G_14524	GPI anchor biosynthetic process	0.761464		BC1G_08208		0.837745
	SBOR_9887	catalytic activity	0.724771		SS1G_00492	integral component of membrane	0.761099		BC1G_15459		0.837745
	SBOR_7427		0.723668		SS1G_01184		0.760923		BC1G_01077		0.837745
	SBOR_3749		0.723462		SS1G_13671	integral component of membrane	0.760321		BC1G_13855	carbohydrate metabolic process	0.837632
	SBOR_2745	prenyltransferase activity	0.723442		SS1G_00399		0.760023		BC1G_15945	sequence-specific DNA binding RNA polymerase II transcription factor activity	0.837585
	SBOR_5133		0.723348		SS1G_00153	GPI anchor biosynthetic process	0.759679		BC1G_11356		0.837496
	SBOR_5485	integral component of membrane	0.722957		SS1G_14043		0.759542		BC1G_02061		0.836889
	SBOR_3807		0.7229		SS1G_12263		0.758897		BC1G_04117	integral component of membrane	0.836495
	SBOR_5434	hydrolase activity, hydrolyzing O-glycosyl compounds	0.72205		SS1G_03435	integral component of membrane	0.757378		BC1G_14935		0.836113
	SBOR_5930		0.721848		SS1G_07998		0.756705		BC1G_15631		0.835289
	SBOR_6855		0.721662		SS1G_13357		0.756652		BC1G_01947		0.835182
	SBOR_8788		0.721374		SS1G_06766	protein binding	0.75621		BC1G_04857		0.834936
	SBOR_9084	phospho-N-acetylmuramoyl-pentapeptide-transferase activity	0.721192		SS1G_04336	integral component of membrane	0.755292		BC1G_10287		0.83488
	SBOR_5805		0.721001		SS1G_09067		0.755048		BC1G_10651		0.834357
	SBOR_2759		0.720821		SS1G_00943		0.754963		BC1G_13340		0.834129
	SBOR_0280	metal ion binding	0.720682		SS1G_12047	transmembrane transport	0.754548		BC1G_10292		0.83343
	SBOR_0527	protein dephosphorylation	0.720493		SS1G_11276		0.754491		BC1G_07951		0.833304
	SBOR_7552		0.720063		SS1G_02687		0.753981		BC1G_02140	integral component of membrane	0.833196
	SBOR_1701	mannosyl-oligosaccharide 1,2-alpha-mannosidase activity	0.720051		SS1G_10651	mitochondrial outer membrane	0.753749		BC1G_12184		0.832733
	SBOR_2111	DNA binding	0.719988		SS1G_12797	integral component of membrane	0.753654		BC1G_16303	hydrolase activity, hydrolyzing O-glycosyl compounds	0.832625
	SBOR_8295	endoplasmic reticulum	0.719728		SS1G_13319		0.753488		BC1G_07614		0.83253
	SBOR_6302		0.719716		SS1G_09627	protein binding	0.753166		BC1G_16185		0.832137
	SBOR_1504		0.71925		SS1G_10662	membrane	0.752797		BC1G_11143	polygalacturonase activity	0.831717
	SBOR_6890		0.718815		SS1G_08666	integral component of membrane	0.752605		BC1G_06592	protein binding	0.830938
	SBOR_7805	polygalacturonase activity	0.718458		SS1G_09366	hydrolase activity, hydrolyzing O-glycosyl compounds	0.752286		BC1G_03886		0.830036
	SBOR_5233	carbohydrate metabolic process	0.718357		SS1G_00493		0.752092		BC1G_05884		0.829919
	SBOR_5776		0.718247		SS1G_12056		0.752047		BC1G_06300		0.828469
	SBOR_0697	N-acetyltransferase activity	0.717879		SS1G_11438	membrane	0.751947		BC1G_10230		0.827508
	SBOR_2943	ubiquinone biosynthetic process	0.717836		SS1G_14467		0.751721		BC1G_16114		0.827508
	SBOR_7210	metal ion binding	0.717823		SS1G_10527	iron ion binding	0.751671		BC1G_01169		0.826898
	SBOR_9634	protein binding	0.717687		SS1G_09353		0.751652		BC1G_06547		0.826378
	SBOR_5212	serine-type endopeptidase activity	0.717529		SS1G_11606		0.751384		BC1G_07715	transmembrane transport	0.826197
	SBOR_7948		0.715659		SS1G_05236	protein binding	0.751355		BC1G_14158		0.826084
	SBOR_5539		0.715245		SS1G_08175	transport	0.751069		BC1G_11665	nucleus	0.826069
	SBOR_10125	response to stress	0.715056		SS1G_01264	integral component of membrane	0.750726		BC1G_16176	integral component of membrane	0.825991
	SBOR_6936		0.714099		SS1G_09055		0.750602		BC1G_11426		0.825812
	SBOR_3441		0.714094		SS1G_09526	#N/A	0.749949		BC1G_10543	integral component of membrane	0.825746
	SBOR_8233		0.714068		SS1G_06275	#N/A	0.749682		BC1G_05026	transmembrane transport	0.825643
	SBOR_8261		0.714051		SS1G_06581	#N/A	0.749667		BC1G_08890		0.825328
	SBOR_6498	integral component of membrane	0.713629		SS1G_08747	#N/A	0.749657		BC1G_02765	integral component of membrane	0.824989
	SBOR_0716		0.713117		SS1G_07238	#N/A	0.749181		BC1G_10282		0.824952
	SBOR_2305	structural constituent of ribosome	0.71309		SS1G_13511	#N/A	0.748748		BC1G_08577		0.824439
	SBOR_1842		0.713049		SS1G_11009	#N/A	0.748641		BC1G_14273	self proteolysis	0.824323
	SBOR_9138	protein binding	0.712639		SS1G_11912	#N/A	0.74801		BC1G_11930	nucleobase transmembrane transporter activity	0.823649
	SBOR_3117	proteolysis	0.712454		SS1G_01627	copper ion binding	0.747656		BC1G_06344		0.823586
	SBOR_4940	calcium ion transport	0.712364		SS1G_05460	#N/A	0.7476		BC1G_03209		0.82239
	SBOR_0581		0.712282		SS1G_09416	zinc ion binding	0.747502		BC1G_08663	integral component of membrane	0.822378
	SBOR_2616	endoplasmic reticulum membrane	0.712117		SS1G_11870	#N/A	0.746984		BC1G_12693	hydrolase activity	0.821864
	SBOR_9051		0.710313		SS1G_13124	#N/A	0.746979		BC1G_16238	carbohydrate metabolic process	0.821795
	SBOR_7435		0.710067		SS1G_00770	#N/A	0.746667		BC1G_10113		0.821362
	SBOR_1383	polygalacturonase activity	0.709871		SS1G_10391	#N/A	0.746476		BC1G_06666	hydrolase activity, hydrolyzing O-glycosyl compounds	0.820804
	SBOR_8839	amino acid transmembrane transport	0.709629		SS1G_08614	#N/A	0.745562		BC1G_08393	aspartic-type endopeptidase activity	0.820699
	SBOR_4700		0.709433		SS1G_08128	#N/A	0.745456		BC1G_12751		0.820395
	SBOR_6329	catalytic activity	0.70911		SS1G_08146	transporter activity	0.743751		BC1G_10984		0.819641
	SBOR_2426	zinc ion binding	0.708784		SS1G_13666	RNA binding	0.743745		BC1G_02013		0.819479
	SBOR_0613	peroxidase activity	0.708122		SS1G_11881	oxidoreductase activity	0.743568		BC1G_08801	catalytic activity	0.819098
	SBOR_9554	copper ion binding	0.707913		SS1G_04550	#N/A	0.743077		BC1G_08349		0.819082
	SBOR_1837		0.707778		SS1G_05274	integral component of membrane	0.742375		BC1G_05378		0.818959
	SBOR_5061		0.707662		SS1G_07709	#N/A	0.742139		BC1G_04114		0.818932
	SBOR_6237	hydrolase activity, hydrolyzing O-glycosyl compounds	0.707458		SS1G_00260	binding	0.741869		BC1G_15643	nucleic acid binding	0.818358
	SBOR_6560	integral component of membrane	0.707343		SS1G_07639	hydrolase activity, acting on ester bonds	0.741781		BC1G_08516		0.818176
	SBOR_2000	DNA binding	0.706682		SS1G_02329	#N/A	0.741689		BC1G_05925	carbohydrate metabolic process	0.8177
	SBOR_3731	protein heterodimerization activity	0.706412		SS1G_06208	transporter activity	0.74121		BC1G_05166	UDP-N-acetylmuramate dehydrogenase activity	0.817519
	SBOR_3308	integral component of membrane	0.706339		SS1G_05032	#N/A	0.74121		BC1G_03567	hydrolase activity, hydrolyzing O-glycosyl compounds	0.817387
	SBOR_9986	nucleic acid binding	0.706132		SS1G_04422	#N/A	0.74088		BC1G_02364	hydrolase activity, hydrolyzing O-glycosyl compounds	0.817355
	SBOR_9229	transmembrane transport	0.706049		SS1G_00978	#N/A	0.740774		BC1G_09115	amino acid transmembrane transport	0.81681
	SBOR_4508	metabolic process	0.705675		SS1G_07966	hydrolase activity	0.740308		BC1G_15539	integral component of membrane	0.816673
	SBOR_4812	mitochondrial inner membrane	0.705499		SS1G_10117	protein binding	0.740049		BC1G_11551		0.816347
	SBOR_9311	metabolic process	0.705438		SS1G_01222	#N/A	0.739943		BC1G_06827	metabolic process	0.816297
	SBOR_7647		0.705344		SS1G_02624	#N/A	0.73917		BC1G_11761		0.816212
	SBOR_6309		0.705105		SS1G_14066	#N/A	0.739163		BC1G_04217		0.816193
	SBOR_0580		0.704646		SS1G_04502	ammonium transmembrane transporter activity	0.738793		BC1G_13543	photosynthesis	0.816056
	SBOR_6160		0.7043		SS1G_11765	#N/A	0.738631		BC1G_07382		0.815079
	SBOR_5969		0.703458		SS1G_03916	#N/A	0.738537		BC1G_15964		0.815078
	SBOR_3683	triglyceride lipase activity	0.703458		SS1G_02250	#N/A	0.738246		BC1G_05005		0.815076
	SBOR_3025	metal ion binding	0.702956		SS1G_11278	#N/A	0.737063		BC1G_14258	cellular protein modification process	0.815037
	SBOR_5823	metabolic process	0.702138		SS1G_02630	ATP binding	0.736711		BC1G_02612	integral component of membrane	0.815027
	SBOR_10001	metabolic process	0.7018		SS1G_09723	#N/A	0.736635		BC1G_11904		0.814926
	SBOR_3659	transporter activity	0.701776		SS1G_04940	nucleic acid binding	0.736273		BC1G_00047	inorganic phosphate transmembrane transporter activity	0.8146
	SBOR_0322	catalytic activity	0.701679		SS1G_09934	metal ion binding	0.735977		BC1G_05509		0.814284
	SBOR_7329		0.701612		SS1G_11780	amino acid transmembrane transport	0.735745		BC1G_14226	catalytic activity	0.813975
	SBOR_7574	metabolic process	0.700666		SS1G_11628	integral component of membrane	0.734872		BC1G_11865	proteolysis	0.813959
	SBOR_6452		0.700071		SS1G_09268	serine-type endopeptidase activity	0.734595		BC1G_14926	ATP binding	0.813441
	SBOR_0327	oxidoreductase activity, acting on CH-OH group of donors	0.69968		SS1G_05688	#N/A	0.734453		BC1G_03115	transporter activity	0.813204
	SBOR_7299	intramolecular lyase activity	0.699496		SS1G_05199	#N/A	0.734266		BC1G_15305	integral component of membrane	0.81265
	SBOR_1689	glycerol ether metabolic process	0.699452		SS1G_00277	#N/A	0.734208		BC1G_01349	cation transport	0.812142
	SBOR_1586	integral component of membrane	0.69896		SS1G_05829	#N/A	0.734153		BC1G_09177		0.812036
	SBOR_5322		0.698939		SS1G_04344	integral component of membrane	0.734153		BC1G_12180		0.811226
	SBOR_2905	metabolic process	0.698657		SS1G_14379	#N/A	0.732856		BC1G_03274	protein binding	0.810785
	SBOR_9218	metal ion binding	0.69855		SS1G_00245	integral component of membrane	0.732783		BC1G_09605		0.810691
	SBOR_0789	GTPase activity	0.698146		SS1G_02714	#N/A	0.732668		BC1G_02590	transporter activity	0.8106
	SBOR_3258		0.697968		SS1G_07457	#N/A	0.731636		BC1G_09997	carbon-nitrogen ligase activity, with glutamine as amido-N-donor	0.810596
	SBOR_1697		0.697872		SS1G_11133	#N/A	0.731558		BC1G_13635		0.810165
	SBOR_6877		0.697822		SS1G_03576	aspartic-type endopeptidase activity	0.731193		BC1G_14253	integral component of membrane	0.809763
	SBOR_0179	protein binding	0.697716		SS1G_04537	transporter activity	0.730598		BC1G_10738		0.809541
	SBOR_4699		0.697393		SS1G_13517	transmembrane transport	0.730553		BC1G_05731		0.80849
	SBOR_7291	integral component of membrane	0.697238		SS1G_04777	#N/A	0.730541		BC1G_04116	oxidation-reduction process	0.80812
	SBOR_6583	anion transport	0.697008		SS1G_05757	transport	0.730412		BC1G_09791	triglyceride lipase activity	0.807538
	SBOR_0062		0.696929		SS1G_12585	#N/A	0.730354		BC1G_12493	transporter activity	0.807381
	SBOR_5638	zinc ion binding	0.696929		SS1G_02311	transporter activity	0.730258		BC1G_11406	attachment of GPI anchor to protein	0.807043
	SBOR_6956	protein C-terminal S-isoprenylcysteine carboxyl O-methyltransferase activity	0.696802		SS1G_01219	#N/A	0.729872		BC1G_12925		0.806876
	SBOR_1846		0.696619		SS1G_11085	#N/A	0.729235		BC1G_02670		0.8065
	SBOR_4292		0.696142		SS1G_13853	catalytic activity	0.729185		BC1G_00048	metabolic process	0.806291
	SBOR_8782	iron ion binding	0.695933		SS1G_12070	ATP binding	0.728691		BC1G_13100	response to stress	0.804885
	SBOR_7001		0.695825		SS1G_13200	#N/A	0.727702		BC1G_13740		0.804361
	SBOR_8838		0.695512		SS1G_00467	#N/A	0.727455		BC1G_03869	transport	0.804179
	SBOR_6482		0.695175		SS1G_06934	#N/A	0.727441		BC1G_12856	heme binding	0.803844
	SBOR_1562		0.695015		SS1G_13394	#N/A	0.727441		BC1G_15656	protein binding	0.803203
	SBOR_1481		0.694944		SS1G_07366	#N/A	0.727419		BC1G_10298		0.803015
	SBOR_6979	metabolic process	0.694878		SS1G_00347	#N/A	0.727273		BC1G_14759		0.802824
	SBOR_1677		0.694841		SS1G_07837	#N/A	0.726644		BC1G_01472		0.802379
	SBOR_3381	protein binding	0.694831		SS1G_09448	#N/A	0.726505		BC1G_14141		0.801417
	SBOR_1739	ATP binding	0.694657		SS1G_08603	#N/A	0.726271		BC1G_13862	carbohydrate metabolic process	0.800971
	SBOR_9517	carboxy-lyase activity	0.694541		SS1G_05090	integral component of membrane	0.726263		BC1G_00369	nitrate transmembrane transporter activity	0.800729
	SBOR_7645	response to stress	0.694399		SS1G_01462	#N/A	0.72433		BC1G_06945	protein binding	0.800684
	SBOR_1055	DNA binding	0.693974		SS1G_03894	protein binding	0.724258		BC1G_06024		0.800363
	SBOR_1560	extracellular region	0.693832		SS1G_08859	#N/A	0.723419		BC1G_03000		0.799917
	SBOR_6750		0.693746		SS1G_09357	#N/A	0.723419		BC1G_03617		0.799545
	SBOR_7543		0.693397		SS1G_12421	#N/A	0.723419		BC1G_05986	catalytic activity	0.79913
	SBOR_1802	ion channel activity	0.693148		SS1G_02808	#N/A	0.723419		BC1G_12868		0.798927
	SBOR_5216		0.692995		SS1G_06654	#N/A	0.723084		BC1G_01009	catalytic activity	0.798624
	SBOR_6343		0.69281		SS1G_08425	transporter activity	0.723007		BC1G_03406	peroxidase activity	0.798285
	SBOR_8323	catalytic activity	0.692195		SS1G_13220	#N/A	0.722796		BC1G_09934	mitochondrial inner membrane	0.798275
	SBOR_1454		0.69207		SS1G_04394	integral component of membrane	0.722718		BC1G_00835	integral component of membrane	0.798136
	SBOR_9649		0.691995		SS1G_04231	#N/A	0.722647		BC1G_00550	amino acid transmembrane transport	0.79813
	SBOR_7885		0.691803		SS1G_00900	protein binding	0.722036		BC1G_11602		0.797526
	SBOR_8331		0.691723		SS1G_08637	ATP binding	0.722024		BC1G_12016		0.797042
	SBOR_2882		0.69077		SS1G_05587	#N/A	0.721881		BC1G_11248		0.796764
	SBOR_9050		0.690316		SS1G_05095	integral component of membrane	0.721803		BC1G_02792		0.796729
	SBOR_8511		0.689975		SS1G_04654	#N/A	0.721745		BC1G_02574	microtubule	0.796347
	SBOR_1588		0.689696		SS1G_03581	#N/A	0.721507		BC1G_03123		0.795822
	SBOR_2565	metabolic process	0.689658		SS1G_10875	#N/A	0.721482		BC1G_02434		0.795821
	SBOR_10116	integral component of membrane	0.689433		SS1G_06900	#N/A	0.720914		BC1G_08853	amino acid transmembrane transport	0.795628
	SBOR_0544	integral component of membrane	0.689295		SS1G_13916	amino acid transmembrane transport	0.720555		BC1G_14696		0.795287
	SBOR_10053		0.68927		SS1G_00419	#N/A	0.720428		BC1G_13885		0.795174
	SBOR_6631		0.688939		SS1G_10847	#N/A	0.720254		BC1G_14621		0.794375
	SBOR_7779	Golgi membrane	0.688854		SS1G_06539	#N/A	0.719605		BC1G_10091		0.794167
	SBOR_2493		0.688445		SS1G_03227	#N/A	0.719605		BC1G_00192		0.793844
	SBOR_6104		0.688434		SS1G_14206	oxidoreductase activity	0.719268		BC1G_11159	ATP binding	0.793424
	SBOR_6372	hydrolase activity	0.688409		SS1G_08754	#N/A	0.718215		BC1G_12017		0.792917
	SBOR_2949		0.688215		SS1G_11361	#N/A	0.717894		BC1G_14275	integral component of membrane	0.792782
	SBOR_1037		0.688178		SS1G_11477	#N/A	0.717838		BC1G_10691		0.792088
	SBOR_4069	membrane	0.68815		SS1G_00450	#N/A	0.717713		BC1G_08002	membrane	0.791663
	SBOR_3266	metal ion binding	0.68807		SS1G_07158	#N/A	0.717662		BC1G_08811		0.791242
	SBOR_3824	membrane	0.68788		SS1G_02540	#N/A	0.717111		BC1G_01594	carbohydrate metabolic process	0.791222
	SBOR_1203		0.687658		SS1G_08277	tRNA modification	0.716939		BC1G_15242	integral component of membrane	0.791201
	SBOR_1807	integral component of membrane	0.687331		SS1G_00123	#N/A	0.7168		BC1G_13902	integral component of membrane	0.790856
	SBOR_8370		0.687293		SS1G_00341	nuclear pore	0.71651		BC1G_10457		0.79016
	SBOR_8350	protein binding	0.687277		SS1G_08617	#N/A	0.716138		BC1G_12021		0.790035
	SBOR_1495	catalytic activity	0.686793		SS1G_08294	#N/A	0.715831		BC1G_05033		0.789263
	SBOR_2067		0.686793		SS1G_06045	integral component of membrane	0.715666		BC1G_13335		0.788554
	SBOR_2639		0.686793		SS1G_05152	#N/A	0.715633		BC1G_14707		0.78796
	SBOR_9140	microtubule	0.686779		SS1G_02022	catalytic activity	0.715295		BC1G_14892		0.787839
	SBOR_0555	mannosyl-oligosaccharide 1,2-alpha-mannosidase activity	0.686665		SS1G_09647	#N/A	0.715227		BC1G_11718	iron ion binding	0.787441
	SBOR_4247	oxidoreductase activity	0.68648		SS1G_12679	metabolic process	0.714998		BC1G_11688		0.78744
	SBOR_6231	integral component of membrane	0.686035		SS1G_09514	#N/A	0.714715		BC1G_10462		0.787359
	SBOR_0122		0.685694		SS1G_00719	#N/A	0.714372		BC1G_00213		0.786597
	SBOR_0185		0.685607		SS1G_04624	metabolic process	0.713752		BC1G_04914	metal ion binding	0.786279
	SBOR_1893	iron ion binding	0.684368		SS1G_12284	#N/A	0.712651		BC1G_08308	carbohydrate metabolic process	0.786249
	SBOR_9864		0.684142		SS1G_12959	#N/A	0.712562		BC1G_12393	integral component of membrane	0.785782
	SBOR_10136	ER membrane protein complex	0.683762		SS1G_08877	#N/A	0.71243		BC1G_12270		0.785424
	SBOR_6433	serine-type endopeptidase activity	0.68297		SS1G_00300	#N/A	0.712143		BC1G_05523	oxidoreductase activity	0.785411
	SBOR_2678	iron ion binding	0.682468		SS1G_12750	#N/A	0.71213		BC1G_06566	membrane	0.784821
	SBOR_1434	nucleic acid binding	0.682268		SS1G_08560	hydrolase activity	0.712097		BC1G_14024		0.784335
	SBOR_4456	DNA binding	0.682066		SS1G_03602	L-arabinose metabolic process	0.71152		BC1G_10498		0.784014
	SBOR_4248	sequence-specific DNA binding RNA polymerase II transcription factor activity	0.68193		SS1G_00618	#N/A	0.711401		BC1G_02484		0.783545
	SBOR_7163		0.681888		SS1G_03909	#N/A	0.71066		BC1G_09822		0.783545
	SBOR_2092		0.681294		SS1G_02363	iron ion binding	0.710514		BC1G_11115	catalytic activity	0.782589
	SBOR_1145		0.681236		SS1G_11354	#N/A	0.710512		BC1G_03622		0.782476
	SBOR_7507		0.680997		SS1G_05210	metal ion binding	0.710401		BC1G_06520	integral component of membrane	0.782078
	SBOR_5162	integral component of membrane	0.680913		SS1G_01772	nucleic acid binding	0.710398		BC1G_08101		0.781869
	SBOR_1079		0.680295		SS1G_04841	membrane	0.710398		BC1G_12013		0.781591
	SBOR_1787	nutrient reservoir activity	0.67989		SS1G_14364	#N/A	0.710159		BC1G_05738		0.781551
	SBOR_4224	oxidoreductase activity, acting on the CH-NH2 group of donors, oxygen as acceptor	0.679781		SS1G_00011	#N/A	0.710055		BC1G_08413		0.781551
	SBOR_3718		0.679704		SS1G_03367	#N/A	0.710022		BC1G_01233	phospholipid biosynthetic process	0.781261
	SBOR_6491		0.67968		SS1G_12417	nucleic acid binding	0.710021		BC1G_13762	metabolic process	0.780837
	SBOR_8517	acyl-CoA dehydrogenase activity	0.679582		SS1G_07730	phospho-N-acetylmuramoyl-pentapeptide-transferase activity	0.709783		BC1G_10541		0.78067
	SBOR_7286	transport	0.679323		SS1G_12170	#N/A	0.709384		BC1G_04880		0.780559
	SBOR_5221	protein binding	0.679227		SS1G_09296	transmembrane transport	0.709091		BC1G_04721		0.780558
	SBOR_4565	inorganic phosphate transmembrane transporter activity	0.679221		SS1G_06216	transporter activity	0.709082		BC1G_15925		0.780557
	SBOR_8479	transport	0.678179		SS1G_13849	#N/A	0.708378		BC1G_07620	gamma-glutamyltransferase activity	0.780393
	SBOR_5017	integral component of membrane	0.678131		SS1G_07242	intramolecular lyase activity	0.708133		BC1G_06741		0.780062
	SBOR_0774	binding	0.677993		SS1G_03464	#N/A	0.707287		BC1G_04187	mitochondrial outer membrane	0.77974
	SBOR_4341	transferase activity, transferring glycosyl groups	0.677985		SS1G_10558	#N/A	0.707101		BC1G_08197		0.77874
	SBOR_7900		0.677657		SS1G_13994	#N/A	0.706937		BC1G_08642		0.778714
	SBOR_1111	regulation of transcription, DNA-templated	0.677501		SS1G_12289	UDP-N-acetylmuramate dehydrogenase activity	0.706209		BC1G_07068	aspartic-type endopeptidase activity	0.778277
	SBOR_8424		0.677367		SS1G_05329	aspartic-type endopeptidase activity	0.706167		BC1G_10220		0.777613
	SBOR_4610	glutamate N-acetyltransferase activity	0.677346		SS1G_09714	#N/A	0.706018		BC1G_10701		0.777594
	SBOR_2306	serine-type endopeptidase activity	0.677074		SS1G_14472	#N/A	0.706007		BC1G_08702	integral component of membrane	0.777292
	SBOR_0765	metabolic process	0.676845		SS1G_08621	hydrolase activity, acting on ester bonds	0.706007		BC1G_16132		0.777145
	SBOR_3583	carbon-nitrogen ligase activity, with glutamine as amido-N-donor	0.67679		SS1G_01629	Golgi transport complex	0.705858		BC1G_05311	protein binding	0.776356
	SBOR_0041	metal ion binding	0.676483		SS1G_04648	cation transport	0.70569		BC1G_10434		0.776027
	SBOR_9054	transport	0.676476		SS1G_02548	Golgi membrane	0.705162		BC1G_05010	GTPase activator activity	0.77602
	SBOR_0490	hydrolase activity, acting on ester bonds	0.675591		SS1G_07042	membrane	0.705105		BC1G_01286	serine-type carboxypeptidase activity	0.775913
	SBOR_5194	integral component of membrane	0.67535		SS1G_06172	metalloendopeptidase activity	0.705058		BC1G_11072	integral component of membrane	0.775477
	SBOR_0886		0.674927		SS1G_07548	#N/A	0.704921		BC1G_02955		0.775363
	SBOR_7128		0.674583		SS1G_14359	#N/A	0.704682		BC1G_00578		0.775301
	SBOR_7461	protein binding	0.674478		SS1G_05142	#N/A	0.704677		BC1G_02964	electron carrier activity	0.77459
	SBOR_2827		0.674037		SS1G_01334	catalytic activity	0.704672		BC1G_02011	substituted mannan metabolic process	0.773946
	SBOR_2344	GPI anchor biosynthetic process	0.673953		SS1G_06516	#N/A	0.70463		BC1G_08478		0.773563
	SBOR_7183		0.673897		SS1G_13669	carbon-nitrogen ligase activity, with glutamine as amido-N-donor	0.704075		BC1G_05582		0.773477
	SBOR_0153	heme binding	0.673708		SS1G_02604	#N/A	0.704017		BC1G_15028		0.773358
	SBOR_3208	catalytic activity	0.673705		SS1G_06138	#N/A	0.703673		BC1G_10168	integral component of membrane	0.772779
	SBOR_5524		0.672736		SS1G_02904	#N/A	0.703361		BC1G_05756		0.772675
	SBOR_4570		0.672585		SS1G_06158	#N/A	0.703334		BC1G_00710		0.77265
	SBOR_7357	cellular protein modification process	0.672541		SS1G_03505	integral component of membrane	0.702993		BC1G_11341		0.772642
	SBOR_5078	integral component of membrane	0.672497		SS1G_12210	serine-type endopeptidase activity	0.702819		BC1G_00363	hydrolase activity	0.772619
	SBOR_4268	hydrolase activity, hydrolyzing O-glycosyl compounds	0.672476		SS1G_13874	#N/A	0.702816		BC1G_03079	transmembrane transport	0.772392
	SBOR_3333		0.672374		SS1G_08663	nucleobase transmembrane transporter activity	0.702762		BC1G_04961		0.772168
	SBOR_3752	metal ion binding	0.672365		SS1G_06190	serine-type endopeptidase activity	0.702454		BC1G_09099		0.771671
	SBOR_9719	response to stress	0.672326		SS1G_02850	#N/A	0.702432		BC1G_08172		0.771671
	SBOR_8527	nucleobase transmembrane transporter activity	0.672302		SS1G_06977	DNA binding	0.702293		BC1G_15467		0.771618
	SBOR_9955	GTPase activity	0.67219		SS1G_05166	membrane	0.702276		BC1G_03562		0.7714
	SBOR_8937		0.671835		SS1G_03620	SNAP receptor activity	0.701966		BC1G_00404	ammonium transmembrane transporter activity	0.771278
	SBOR_3380	sequence-specific DNA binding transcription factor activity	0.67161		SS1G_03987	#N/A	0.701913		BC1G_00618	carbohydrate metabolic process	0.771259
	SBOR_7405	transporter activity	0.671204		SS1G_00677	hydrolase activity, hydrolyzing O-glycosyl compounds	0.701554		BC1G_09603	transporter activity	0.770991
	SBOR_3535		0.670899		SS1G_04403	lipid metabolic process	0.701514		BC1G_06417		0.770969
	SBOR_8850		0.670808		SS1G_11082	nucleic acid binding	0.701475		BC1G_00055	endoplasmic reticulum membrane	0.770703
	SBOR_3838	metal ion binding	0.670687		SS1G_00269	#N/A	0.701011		BC1G_12738	integral component of membrane	0.770378
	SBOR_8152		0.67052		SS1G_00572	transporter activity	0.700871		BC1G_01303		0.770208
	SBOR_5750	oxidoreductase activity, acting on CH-OH group of donors	0.670466		SS1G_12842	integral component of membrane	0.700865		BC1G_09467	integral component of membrane	0.77002
	SBOR_5665		0.67035		SS1G_02198	protein binding	0.700038		BC1G_08280	extracellular region	0.770019
	SBOR_3450		0.670002		SS1G_05349	metallopeptidase activity	0.7		BC1G_00693		0.769931
	SBOR_8886		0.669193		SS1G_11548	#N/A	0.699939		BC1G_08658	metallocarboxypeptidase activity	0.769913
	SBOR_3093	integral component of membrane	0.669144		SS1G_05193	GTPase activator activity	0.699776		BC1G_05903		0.76976
	SBOR_7195	transmembrane transport	0.669053		SS1G_07816	#N/A	0.698582		BC1G_00994		0.769665
	SBOR_2800		0.669036		SS1G_00328	calcium ion transport	0.698556		BC1G_15341		0.769665
	SBOR_6184	metabolic process	0.668674		SS1G_09058	oxidoreductase activity	0.69829		BC1G_04385	metabolic process	0.769584
	SBOR_5362	iron ion binding	0.668636		SS1G_01238	carbohydrate metabolic process	0.698166		BC1G_09869	integral component of membrane	0.769049
	SBOR_9875	RNA binding	0.667674		SS1G_03859	#N/A	0.697727		BC1G_14788	tRNA modification	0.768745
	SBOR_2448		0.667591		SS1G_07637	cation transport	0.697615		BC1G_02098		0.768719
	SBOR_8846		0.667434		SS1G_09504	#N/A	0.697497		BC1G_05940		0.76871
	SBOR_0312	lipid metabolic process	0.667427		SS1G_11105	#N/A	0.697497		BC1G_15257		0.76869
	SBOR_7528		0.667371		SS1G_09594	transmembrane transport	0.69743		BC1G_08926	serine-type endopeptidase activity	0.768099
	SBOR_5660		0.667359		SS1G_00856	prenyltransferase activity	0.697407		BC1G_11396		0.767303
	SBOR_6350		0.667023		SS1G_08684	#N/A	0.697374		BC1G_02500	protein binding	0.767005
	SBOR_9478		0.667018		SS1G_02571	catalytic activity	0.696991		BC1G_08812	protein binding	0.765284
	SBOR_9463	metabolic process	0.666968		SS1G_13186	#N/A	0.696614		BC1G_05520	prenyltransferase activity	0.76513
	SBOR_7489	integral component of membrane	0.66587		SS1G_13168	ubiquinone biosynthetic process	0.695941		BC1G_06960		0.764993
	SBOR_1537	catalytic activity	0.665824		SS1G_07928	#N/A	0.695711		BC1G_01940		0.764886
	SBOR_6967	catalytic activity	0.66515		SS1G_13711	#N/A	0.695453		BC1G_00516	integral component of membrane	0.764604
	SBOR_2006	tRNA-intron endonuclease activity	0.665091		SS1G_07274	#N/A	0.695235		BC1G_04502	integral component of membrane	0.764439
	SBOR_9543		0.664953		SS1G_11207	catalytic activity	0.695218		BC1G_03595		0.764412
	SBOR_9369	membrane	0.664565		SS1G_02794	#N/A	0.695025		BC1G_10422		0.764246
	SBOR_6816	pyridoxal phosphate binding	0.664393		SS1G_02427	#N/A	0.695025		BC1G_14014		0.763977
	SBOR_5229		0.664192		SS1G_12781	amino acid transmembrane transport	0.694946		BC1G_12988	catalytic activity	0.763893
	SBOR_8423	iron ion binding	0.664175		SS1G_06830	amino acid transmembrane transport	0.694703		BC1G_13187	transport	0.763753
	SBOR_9242	integral component of membrane	0.663696		SS1G_10148	#N/A	0.694525		BC1G_02653		0.763179
	SBOR_5671	integral component of membrane	0.663487		SS1G_13373	protein binding	0.694524		BC1G_12157	metal ion binding	0.76202
	SBOR_7120	response to stress	0.662909		SS1G_03865	#N/A	0.694425		BC1G_13042	transporter activity	0.761924
	SBOR_6077		0.662811		SS1G_13816	methyltransferase activity	0.694405		BC1G_10963	integral component of membrane	0.761812
	SBOR_5727	transmembrane transport	0.662761		SS1G_10796	nutrient reservoir activity	0.694148		BC1G_12983		0.761317
	SBOR_0897		0.662745		SS1G_07560	#N/A	0.694147		BC1G_03707	integral component of membrane	0.761015
	SBOR_2634		0.662689		SS1G_05950	#N/A	0.693829		BC1G_08806		0.760925
	SBOR_9321		0.662516		SS1G_00691	#N/A	0.693818		BC1G_09595		0.760879
	SBOR_8626		0.662488		SS1G_07111	integral component of membrane	0.693811		BC1G_13468	protein binding	0.760692
	SBOR_3183		0.662102		SS1G_09637	#N/A	0.693693		BC1G_00699	integral component of membrane	0.760355
	SBOR_6011		0.661899		SS1G_04565	proteolysis	0.693647		BC1G_12773	amino acid transmembrane transport	0.759774
	SBOR_3678	iron ion binding	0.661879		SS1G_00919	integral component of membrane	0.693357		BC1G_02235		0.759047
	SBOR_1341	nucleotide binding	0.661598		SS1G_13498	membrane	0.692988		BC1G_11759	proteolysis	0.758779
	SBOR_1570	integral component of membrane	0.661402		SS1G_00233	lipid metabolic process	0.692904		BC1G_00879	hydrolase activity, acting on ester bonds	0.758563
	SBOR_0081		0.661094		SS1G_13702	#N/A	0.69265		BC1G_03198		0.758296
	SBOR_8612	plasma membrane	0.66099		SS1G_10676	#N/A	0.691796		BC1G_07163		0.758182
	SBOR_7360	protein binding	0.660573		SS1G_00942	#N/A	0.691128		BC1G_13252		0.757939
	SBOR_6399	catalytic activity	0.660502		SS1G_06805	integral component of membrane	0.690598		BC1G_08465	integral component of membrane	0.757606
	SBOR_5938	sequence-specific DNA binding RNA polymerase II transcription factor activity	0.660479		SS1G_10538	#N/A	0.690568		BC1G_08822	ubiquinone biosynthetic process	0.757366
	SBOR_2968	integral component of membrane	0.66007		SS1G_10204	#N/A	0.689861		BC1G_10899		0.756888
	SBOR_6289		0.659939		SS1G_08260	protein folding	0.689497		BC1G_03036	endoplasmic reticulum	0.756652
	SBOR_9270	membrane	0.659839		SS1G_09498	#N/A	0.689336		BC1G_05429		0.756623
	SBOR_2064	metabolic process	0.65971		SS1G_02857	proteolysis	0.689288		BC1G_02876		0.756459
	SBOR_1922	nucleic acid binding	0.659692		SS1G_01620	#N/A	0.68927		BC1G_03720		0.75618
	SBOR_5074		0.65955		SS1G_09193	catalytic activity	0.68927		BC1G_05685	GPI anchor biosynthetic process	0.755867
	SBOR_9142		0.65894		SS1G_04596	core TFIIH complex	0.689148		BC1G_16116		0.75584
	SBOR_8072	integral component of membrane	0.658625		SS1G_06088	metal ion binding	0.688999		BC1G_05800		0.755489
	SBOR_5695		0.658449		SS1G_04869	membrane	0.688684		BC1G_07654		0.75542
	SBOR_2098		0.65806		SS1G_10011	#N/A	0.688525		BC1G_09124		0.755361
	SBOR_2457	oxidoreductase activity	0.657729		SS1G_12460	mitochondrion	0.688525		BC1G_07052	extracellular region	0.755243
	SBOR_4853		0.657713		SS1G_08237	#N/A	0.687947		BC1G_12197	protein binding	0.75515
	SBOR_1325		0.657532		SS1G_03892	#N/A	0.687785		BC1G_01287	serine-type carboxypeptidase activity	0.7551
	SBOR_2212	DNA binding	0.65749		SS1G_05335	integral component of membrane	0.687287		BC1G_02816		0.754978
	SBOR_8493		0.657464		SS1G_10577	transmembrane transport	0.6872		BC1G_09160		0.754797
	SBOR_3399	response to stress	0.65719		SS1G_07403	#N/A	0.687139		BC1G_06240		0.754795
	SBOR_0345	Rho guanyl-nucleotide exchange factor activity	0.657171		SS1G_09317	#N/A	0.687083		BC1G_01154		0.753754
	SBOR_5455	catalytic activity	0.656928		SS1G_10138	#N/A	0.687025		BC1G_06896	integral component of membrane	0.753624
	SBOR_6227	protein binding	0.656645		SS1G_00835	methyltransferase activity	0.686793		BC1G_15924		0.753565
	SBOR_2981		0.656492		SS1G_12380	#N/A	0.686793		BC1G_08186	protein binding	0.753387
	SBOR_10144	metal ion binding	0.656476		SS1G_08078	cis-Golgi network	0.686793		BC1G_12449	peroxidase activity	0.753239
	SBOR_1884	integral component of membrane	0.655645		SS1G_10856	integral component of membrane	0.686793		BC1G_15512		0.753198
	SBOR_5676		0.655005		SS1G_13326	#N/A	0.686477		BC1G_11310	integral component of membrane	0.752767
	SBOR_8825		0.654906		SS1G_07354	#N/A	0.686457		BC1G_10169		0.75236
	SBOR_0687	cation transport	0.654813		SS1G_03542	monovalent cation:proton antiporter activity	0.686397		BC1G_08652	ATP binding	0.751851
	SBOR_0844	chitinase activity	0.654407		SS1G_14167	#N/A	0.686217		BC1G_00592	catalytic activity	0.75178
	SBOR_3886		0.65417		SS1G_11560	#N/A	0.685968		BC1G_15969	protein binding	0.751722
	SBOR_9717		0.654093		SS1G_00660	#N/A	0.685816		BC1G_14575	sequence-specific DNA binding RNA polymerase II transcription factor activity	0.750479
	SBOR_3861	protein kinase activity	0.653383		SS1G_08605	nucleic acid binding	0.685673		BC1G_01582		0.750469
	SBOR_4623	membrane	0.653284		SS1G_02513	#N/A	0.685643	> 0,75	BC1G_09805		0.75
	SBOR_1039		0.653083		SS1G_07318	#N/A	0.685643		BC1G_00613	#N/A	0.74989
	SBOR_5491	protein binding	0.652216		SS1G_10728	#N/A	0.684507		BC1G_12299	#N/A	0.74989
	SBOR_8027	transporter activity	0.65177		SS1G_11190	ATP binding	0.684451		BC1G_04644	#N/A	0.749804
	SBOR_0799	integral component of membrane	0.651209		SS1G_14353	copper ion binding	0.684184		BC1G_09879	carbohydrate metabolic process	0.749709
	SBOR_3248	response to stress	0.651143		SS1G_12320	hydrolase activity, hydrolyzing O-glycosyl compounds	0.68406		BC1G_14012	oxidoreductase activity, acting on CH-OH group of donors	0.749475
	SBOR_9590		0.651117		SS1G_12376	#N/A	0.683757		BC1G_15044	hydrolase activity, hydrolyzing O-glycosyl compounds	0.749458
	SBOR_4854	membrane	0.651106		SS1G_11728	#N/A	0.683354		BC1G_10746	#N/A	0.749265
	SBOR_5105		0.65105		SS1G_06868	#N/A	0.683354		BC1G_04590	#N/A	0.748929
	SBOR_2508		0.650484		SS1G_01800	integral component of membrane	0.681981		BC1G_01951	serine-type carboxypeptidase activity	0.748858
	SBOR_1130	integral component of membrane	0.650468		SS1G_01121	regulation of cyclin-dependent protein serine/threonine kinase activity	0.681606		BC1G_09691	#N/A	0.748745
	SBOR_0354	protein demethylation	0.650459		SS1G_07109	#N/A	0.681436		BC1G_06796	integral component of membrane	0.747732
	SBOR_4541	membrane	0.650274		SS1G_10828	protein binding	0.681039		BC1G_13909	#N/A	0.7476
	SBOR_2592	protein binding	0.65007		SS1G_04141	#N/A	0.680959		BC1G_03945	iron ion binding	0.747498
	SBOR_9226	origin recognition complex	0.649754		SS1G_07498	oxidoreductase activity, acting on CH-OH group of donors	0.680262		BC1G_09895	#N/A	0.747487
	SBOR_0118	sequence-specific DNA binding RNA polymerase II transcription factor activity	0.649715		SS1G_12107	#N/A	0.679346		BC1G_06994	#N/A	0.747198
	SBOR_3394	hydrolase activity, hydrolyzing O-glycosyl compounds	0.649635		SS1G_01846	catalytic activity	0.679294		BC1G_12436	#N/A	0.74712
	SBOR_1257		0.649421		SS1G_02738	oxidoreductase activity	0.679211		BC1G_03782	#N/A	0.746849
	SBOR_1195		0.649368		SS1G_10849	transport	0.679201		BC1G_00878	carbon-nitrogen ligase activity, with glutamine as amido-N-donor	0.746758
	SBOR_3580	hydrolase activity, hydrolyzing O-glycosyl compounds	0.649317		SS1G_11371	ubiquinone biosynthetic process	0.679065		BC1G_08237	core TFIIH complex	0.746593
	SBOR_0010	integral component of membrane	0.648979		SS1G_03390	#N/A	0.679028		BC1G_06084	#N/A	0.746477
	SBOR_3216	transmembrane transport	0.648807		SS1G_05273	carbon-nitrogen ligase activity, with glutamine as amido-N-donor	0.678621		BC1G_01824	#N/A	0.746234
	SBOR_7964	phosphopantetheine binding	0.648109		SS1G_10768	lipid metabolic process	0.678252		BC1G_05876	#N/A	0.745827
	SBOR_0793		0.648086		SS1G_14308	#N/A	0.677367		BC1G_09463	#N/A	0.745684
	SBOR_4166		0.648072		SS1G_04862	integral component of membrane	0.677339		BC1G_10206	#N/A	0.745684
	SBOR_0632		0.64799		SS1G_11218	#N/A	0.677062		BC1G_06293	integral component of membrane	0.745559
	SBOR_6821	sequence-specific DNA binding RNA polymerase II transcription factor activity	0.647841		SS1G_08478	#N/A	0.676652		BC1G_06226	lipid metabolic process	0.745125
	SBOR_8371		0.647202		SS1G_14408	#N/A	0.676599		BC1G_14630	#N/A	0.744521
	SBOR_1634		0.647168		SS1G_12681	#N/A	0.67651		BC1G_05627	#N/A	0.744521
	SBOR_7164	iron ion binding	0.646835		SS1G_07365	#N/A	0.67651		BC1G_11509	#N/A	0.743363
	SBOR_3286	catalytic activity	0.646674		SS1G_08301	#N/A	0.676482		BC1G_02320	integral component of membrane	0.743035
	SBOR_9548		0.646609		SS1G_12517	#N/A	0.676441		BC1G_01464	#N/A	0.742959
	SBOR_0776		0.64625		SS1G_13762	membrane	0.676022		BC1G_02244	#N/A	0.74258
	SBOR_7271		0.646129		SS1G_13392	protein binding	0.675562		BC1G_04785	#N/A	0.742554
	SBOR_5953		0.646116		SS1G_05698	integral component of membrane	0.675553		BC1G_09662	amino acid transmembrane transport	0.742514
	SBOR_7502		0.646087		SS1G_11487	#N/A	0.675527		BC1G_10877	hydrolase activity, hydrolyzing O-glycosyl compounds	0.742483
	SBOR_6132		0.646062		SS1G_07271	#N/A	0.675422		BC1G_09029	metal ion binding	0.742208
	SBOR_9372	integral component of membrane	0.645871		SS1G_02277	autophagic vacuole assembly	0.675395		BC1G_04452	translation initiation factor activity	0.742132
	SBOR_6326	hydrogen ion transmembrane transporter activity	0.645687		SS1G_10240	hydrogen ion transmembrane transporter activity	0.675395		BC1G_08836	#N/A	0.7421
	SBOR_8563	DNA binding	0.645638		SS1G_02837	NAD+ kinase activity	0.675355		BC1G_14594	#N/A	0.74194
	SBOR_0329		0.645478		SS1G_06200	RNA binding	0.674908		BC1G_00398	protein binding	0.741882
	SBOR_3133	sulfate transport	0.645009		SS1G_11032	ATP binding	0.674736		BC1G_10269	#N/A	0.741748
	SBOR_6362	zinc ion binding	0.644929		SS1G_01549	protein binding	0.674552		BC1G_07830	#N/A	0.741748
	SBOR_8399	integral component of membrane	0.644829		SS1G_11351	catalytic activity	0.674336		BC1G_07174	#N/A	0.741747
	SBOR_3991	oxidoreductase activity	0.644608		SS1G_10253	negative regulation of transcription from RNA polymerase III promoter	0.674324		BC1G_11548	#N/A	0.741689
	SBOR_4320		0.644248		SS1G_09245	#N/A	0.673742		BC1G_07828	#N/A	0.741438
	SBOR_5987		0.644206		SS1G_14439	#N/A	0.673611		BC1G_02851	protein binding	0.741396
	SBOR_6264	integral component of membrane	0.643868		SS1G_06841	#N/A	0.673243		BC1G_04268	#N/A	0.740758
	SBOR_9640	intramolecular lyase activity	0.64341		SS1G_03938	#N/A	0.67316		BC1G_00849	#N/A	0.740675
	SBOR_2825	DNA binding	0.643163		SS1G_04833	#N/A	0.673148		BC1G_14869	#N/A	0.740674
	SBOR_2337		0.64311		SS1G_05477	#N/A	0.672736		BC1G_13469	iron ion binding	0.740617
	SBOR_0953	integral component of membrane	0.643095		SS1G_02029	#N/A	0.672455		BC1G_09985	#N/A	0.740139
	SBOR_4822	oxidoreductase activity	0.643044		SS1G_03383	catalytic activity	0.672431		BC1G_09954	#N/A	0.740138
	SBOR_6863		0.6429		SS1G_11891	metabolic process	0.672396		BC1G_12764	integral component of membrane	0.739394
	SBOR_8910		0.642821		SS1G_08748	#N/A	0.67235		BC1G_00118	sequence-specific DNA binding transcription factor activity	0.739073
	SBOR_6955	O-acyltransferase activity	0.642779		SS1G_05586	integral component of membrane	0.671757		BC1G_09742	catalytic activity	0.739036
	SBOR_6885		0.642731		SS1G_12744	integral component of membrane	0.671045		BC1G_10228	#N/A	0.738793
	SBOR_0175	catalytic activity	0.642563		SS1G_12819	regulation of cyclin-dependent protein serine/threonine kinase activity	0.670176		BC1G_07125	integral component of membrane	0.738751
	SBOR_9495		0.642332		SS1G_05040	sequence-specific DNA binding transcription factor activity	0.670092		BC1G_10626	#N/A	0.738512
	SBOR_9631		0.642164		SS1G_10288	#N/A	0.67009		BC1G_04789	#N/A	0.738414
	SBOR_1961	metabolic process	0.641347		SS1G_13362	catalytic activity	0.669781		BC1G_10064	#N/A	0.738343
	SBOR_7910	zinc ion binding	0.640923		SS1G_04655	sequence-specific DNA binding transcription factor activity	0.669744		BC1G_08769	#N/A	0.738132
	SBOR_1439	protein binding	0.640724		SS1G_13103	#N/A	0.669189		BC1G_09655	#N/A	0.737965
	SBOR_1298	iron ion binding	0.640724		SS1G_08880	metabolic process	0.669159		BC1G_01886	#N/A	0.737949
	SBOR_8015	nucleotide binding	0.640651		SS1G_05675	#N/A	0.66902		BC1G_03021	GTPase activity	0.737628
	SBOR_5114	protein binding	0.640575		SS1G_09267	#N/A	0.668572		BC1G_16023	transport	0.737554
	SBOR_8130		0.639961		SS1G_09499	nucleic acid binding	0.668013		BC1G_04137	oxidoreductase activity	0.737009
	SBOR_0511		0.639701		SS1G_00781	#N/A	0.667913		BC1G_12615	#N/A	0.736942
	SBOR_4894		0.639575		SS1G_09552	#N/A	0.66789		BC1G_01019	catalytic activity	0.736778
	SBOR_0894		0.63952		SS1G_02383	membrane	0.667712		BC1G_12101	ion channel activity	0.73673
	SBOR_0050	secondary active sulfate transmembrane transporter activity	0.639253		SS1G_07581	DNA binding	0.6671		BC1G_15057	#N/A	0.736629
	SBOR_9356	membrane	0.63914		SS1G_04802	#N/A	0.666607		BC1G_14997	#N/A	0.736416
	SBOR_4933	nuclear pore	0.639121		SS1G_09598	#N/A	0.666545		BC1G_13119	#N/A	0.736391
	SBOR_8300		0.639024		SS1G_00744	#N/A	0.666464		BC1G_05128	oxidoreductase activity, acting on CH-OH group of donors	0.735901
	SBOR_8379	catalytic activity	0.638844		SS1G_10550	#N/A	0.666143		BC1G_12456	hydrolase activity, hydrolyzing O-glycosyl compounds	0.735342
	SBOR_3981	catalytic activity	0.638761		SS1G_09293	transporter activity	0.665959		BC1G_14689	#N/A	0.735305
	SBOR_1253	oxidoreductase activity, acting on CH-OH group of donors	0.638714		SS1G_06452	#N/A	0.665535		BC1G_15926	#N/A	0.734153
	SBOR_6588	nucleotide binding	0.638499		SS1G_00689	#N/A	0.665403		BC1G_00518	#N/A	0.733826
	SBOR_2288	magnesium ion binding	0.638435		SS1G_08489	hydrolase activity	0.665246		BC1G_15392	phosphotransferase activity, alcohol group as acceptor	0.733513
	SBOR_5978	secondary active sulfate transmembrane transporter activity	0.638168		SS1G_00519	#N/A	0.665027		BC1G_16071	#N/A	0.733492
	SBOR_9843	catalytic activity	0.637816		SS1G_03403	amino acid transmembrane transport	0.664936		BC1G_14061	#N/A	0.733488
	SBOR_3600	calcium-mediated signaling	0.63762		SS1G_00918	#N/A	0.664476		BC1G_10092	membrane	0.733402
	SBOR_5213	ATP binding	0.637441		SS1G_03596	#N/A	0.66383		BC1G_00128	cation transport	0.733237
	SBOR_2082	transmembrane transport	0.63733		SS1G_00695	amino acid transmembrane transport	0.663763		BC1G_02191	#N/A	0.732783
	SBOR_7316	integral component of membrane	0.637319		SS1G_13567	O-acyltransferase activity	0.663466		BC1G_06140	GPI anchor biosynthetic process	0.732656
	SBOR_7228		0.636908		SS1G_06435	nucleic acid binding	0.663414		BC1G_06712	#N/A	0.732133
	SBOR_8268	amino acid transmembrane transport	0.636604		SS1G_14515	#N/A	0.663292		BC1G_13054	transporter activity	0.731936
	SBOR_0418	proteolysis	0.63655		SS1G_11555	#N/A	0.663241		BC1G_15612	#N/A	0.731542
	SBOR_7486		0.636453		SS1G_01111	nucleobase transmembrane transporter activity	0.663225		BC1G_08692	#N/A	0.731087
	SBOR_0420		0.63644		SS1G_07082	#N/A	0.663185		BC1G_14472	catalytic activity	0.730832
	SBOR_4771	heme binding	0.636193		SS1G_08036	#N/A	0.663185		BC1G_00058	protein binding	0.730697
	SBOR_7884		0.63601		SS1G_02395	#N/A	0.663062		BC1G_03908	integral component of membrane	0.730566
	SBOR_2478		0.635947		SS1G_11858	DNA binding	0.662913		BC1G_15125	metabolic process	0.730553
	SBOR_2650		0.635896		SS1G_10448	#N/A	0.662798		BC1G_09565	proteolysis	0.730505
	SBOR_9441	nucleotide binding	0.635874		SS1G_13820	#N/A	0.66273		BC1G_11613	catalytic activity	0.72994
	SBOR_3282	nuclear pore	0.63587		SS1G_07812	#N/A	0.662639		BC1G_01803	proteolysis	0.729828
	SBOR_2357		0.635758		SS1G_12690	nitrate transmembrane transporter activity	0.66204		BC1G_06017	#N/A	0.72969
	SBOR_2679	integral component of membrane	0.635586		SS1G_11502	serine-type endopeptidase activity	0.661919		BC1G_11288	#N/A	0.729682
	SBOR_1704		0.635077		SS1G_07817	#N/A	0.661899		BC1G_09852	sequence-specific DNA binding transcription factor activity	0.728751
	SBOR_5948		0.634918		SS1G_12042	#N/A	0.661666		BC1G_02588	#N/A	0.728556
	SBOR_8432	tRNA processing	0.634742		SS1G_00848	#N/A	0.661317		BC1G_02862	pyridoxal phosphate binding	0.727936
	SBOR_5450		0.634515		SS1G_06119	#N/A	0.660903		BC1G_00683	#N/A	0.727887
	SBOR_6070	nucleic acid binding	0.634494		SS1G_11063	#N/A	0.660889		BC1G_06180	#N/A	0.727806
	SBOR_10050	integral component of membrane	0.634438		SS1G_11756	transmembrane signaling receptor activity	0.660756		BC1G_11074	#N/A	0.727515
	SBOR_1769		0.634262		SS1G_03953	cytochrome-c oxidase activity	0.660617		BC1G_13239	hydrolase activity, hydrolyzing O-glycosyl compounds	0.727492
	SBOR_4206		0.634083		SS1G_12986	catalytic activity	0.660531		BC1G_00447	#N/A	0.727419
	SBOR_0455	membrane	0.63396		SS1G_05295	#N/A	0.660446		BC1G_16166	#N/A	0.727128
	SBOR_8012	oxidoreductase activity	0.633768		SS1G_05915	hydrolase activity, hydrolyzing O-glycosyl compounds	0.660423		BC1G_09457	#N/A	0.726749
	SBOR_6465		0.633436		SS1G_11326	#N/A	0.660148		BC1G_03776	lipid metabolic process	0.726442
	SBOR_2317	hydrogen ion transmembrane transporter activity	0.63338		SS1G_12394	#N/A	0.659912		BC1G_01997	protein binding	0.726325
	SBOR_3929	copper ion binding	0.633379		SS1G_02381	#N/A	0.659341		BC1G_08363	#N/A	0.726272
	SBOR_6431		0.632931		SS1G_02319	#N/A	0.659301		BC1G_02217	#N/A	0.726149
	SBOR_6359		0.632777		SS1G_06653	catalytic activity	0.658446		BC1G_10477	#N/A	0.726105
	SBOR_2015	protein binding	0.632235		SS1G_01230	#N/A	0.658361		BC1G_00792	nuclear pore	0.726035
	SBOR_8491	cation transport	0.632219		SS1G_13563	thiamine-phosphate diphosphorylase activity	0.657967		BC1G_09569	#N/A	0.726022
	SBOR_5920	amino acid transmembrane transport	0.632219		SS1G_04255	protein binding	0.657929		BC1G_15035	integral component of membrane	0.725966
	SBOR_0795	DNA binding	0.632203		SS1G_07099	membrane	0.657913		BC1G_11453	#N/A	0.725871
	SBOR_4002	zinc ion binding	0.631755		SS1G_02735	#N/A	0.657398		BC1G_02380	integral component of membrane	0.725703
	SBOR_2146	ligase activity	0.631393		SS1G_03665	#N/A	0.656886		BC1G_10577	lipid transporter activity	0.725462
	SBOR_9013		0.631267		SS1G_10335	integral component of membrane	0.656843		BC1G_00164	#N/A	0.725357
	SBOR_9726		0.631214		SS1G_04705	integral component of membrane	0.656787		BC1G_03813	nutrient reservoir activity	0.725028
	SBOR_3763		0.631032		SS1G_10406	membrane	0.656766		BC1G_11439	hydrolase activity, hydrolyzing O-glycosyl compounds	0.724683
	SBOR_1928	drug transmembrane transport	0.630551		SS1G_06270	#N/A	0.656604		BC1G_14107	DNA binding	0.724618
	SBOR_0432	zinc ion transmembrane transporter activity	0.629259		SS1G_09141	catalase activity	0.656525		BC1G_02381	#N/A	0.724469
	SBOR_7389	integral component of membrane	0.628791		SS1G_05118	hydrolase activity, hydrolyzing O-glycosyl compounds	0.656501		BC1G_10998	metabolic process	0.724398
	SBOR_6240	G-protein coupled receptor activity	0.628785		SS1G_06719	#N/A	0.656476		BC1G_16159	zinc ion binding	0.724138
	SBOR_2001		0.628639		SS1G_11506	protein binding	0.656112		BC1G_09093	integral component of membrane	0.724112
	SBOR_2472	nucleic acid binding	0.628326		SS1G_13962	#N/A	0.655502		BC1G_00998	#N/A	0.72407
	SBOR_7785		0.628222		SS1G_00594	#N/A	0.655406		BC1G_06380	nitrogen compound metabolic process	0.72407
	SBOR_4136	transporter activity	0.628132		SS1G_10566	integral component of membrane	0.655133		BC1G_03380	nucleobase transmembrane transporter activity	0.72389
	SBOR_9581	integral component of membrane	0.628051		SS1G_06484	#N/A	0.654957		BC1G_06210	#N/A	0.72388
	SBOR_1177		0.627857		SS1G_05179	#N/A	0.654957		BC1G_02948	catalytic activity	0.723765
	SBOR_6871	ATP binding	0.627456		SS1G_02647	protein binding	0.654763		BC1G_15782	#N/A	0.723722
	SBOR_9326	allantoin catabolic process	0.627302		SS1G_02412	#N/A	0.654702		BC1G_06141	#N/A	0.723419
	SBOR_0318	ammonium transmembrane transporter activity	0.626938		SS1G_04734	binding	0.654605		BC1G_13516	#N/A	0.723135
	SBOR_2636		0.626915		SS1G_09365	carbohydrate metabolic process	0.654359		BC1G_11962	ATP binding	0.722842
	SBOR_5369		0.626836		SS1G_13640	#N/A	0.654359		BC1G_01764	protein binding	0.72241
	SBOR_3231	lipid metabolic process	0.626262		SS1G_05609	catalytic activity	0.654146		BC1G_10054	protein binding	0.722036
	SBOR_6271		0.626147		SS1G_12168	#N/A	0.65406		BC1G_08920	#N/A	0.721881
	SBOR_3373	nucleic acid binding	0.625954		SS1G_02995	#N/A	0.65406		BC1G_05385	#N/A	0.721691
	SBOR_5035	protein binding	0.625739		SS1G_08197	#N/A	0.65355		BC1G_05729	membrane	0.721596
	SBOR_4981	metabolic process	0.625399		SS1G_09307	#N/A	0.653284		BC1G_06883	amino acid transmembrane transport	0.7214
	SBOR_9091	transferase activity, transferring glycosyl groups	0.625251		SS1G_05641	mannosyl-oligosaccharide 1,2-alpha-mannosidase activity	0.653237		BC1G_03031	#N/A	0.721374
	SBOR_1964		0.625112		SS1G_10557	#N/A	0.653178		BC1G_16139	#N/A	0.720951
	SBOR_6236		0.624938		SS1G_08860	#N/A	0.653078		BC1G_02429	nuclear pore	0.719884
	SBOR_2586	protein binding	0.624861		SS1G_03112	#N/A	0.652954		BC1G_02037	#N/A	0.719626
	SBOR_9434		0.624137		SS1G_08904	#N/A	0.652954		BC1G_01311	#N/A	0.719605
	SBOR_8853		0.624127		SS1G_11332	nucleotide catabolic process	0.652838		BC1G_11607	#N/A	0.719605
	SBOR_10100	catalytic activity	0.623882		SS1G_11163	#N/A	0.652793		BC1G_04614	integral component of membrane	0.719429
	SBOR_1520	nucleic acid binding	0.623882		SS1G_05211	#N/A	0.652612		BC1G_01941	integral component of membrane	0.718776
	SBOR_3374	nuclear pore	0.623679		SS1G_06427	#N/A	0.65246		BC1G_14296	#N/A	0.718658
	SBOR_7242		0.623638		SS1G_05417	mitochondrial inner membrane	0.652389		BC1G_01483	hydrolase activity, hydrolyzing O-glycosyl compounds	0.718112
	SBOR_1391	iron ion binding	0.623362		SS1G_05042	#N/A	0.652064		BC1G_02365	hydrolase activity, hydrolyzing O-glycosyl compounds	0.71795
	SBOR_2991	metabolic process	0.622944		SS1G_05610	#N/A	0.652052		BC1G_09182	proteolysis	0.717508
	SBOR_2657	protein binding	0.62283		SS1G_11527	#N/A	0.651881		BC1G_10980	#N/A	0.717477
	SBOR_9892		0.622518		SS1G_12023	#N/A	0.651707		BC1G_03859	carbohydrate metabolic process	0.716988
	SBOR_6775		0.622329		SS1G_12943	#N/A	0.651707		BC1G_14778	integral component of membrane	0.716515
	SBOR_7220		0.621923		SS1G_09324	#N/A	0.651679		BC1G_15383	amino acid transmembrane transport	0.716218
	SBOR_8972	regulation of cyclin-dependent protein serine/threonine kinase activity	0.621298		SS1G_06988	oxidoreductase activity	0.6514		BC1G_05584	#N/A	0.716097
	SBOR_0422	protein binding	0.621216		SS1G_00020	#N/A	0.65133		BC1G_01351	#N/A	0.715991
	SBOR_4048		0.621047		SS1G_09326	#N/A	0.65104		BC1G_10380	transport	0.715857
	SBOR_5557	3-dehydroquinate dehydratase activity	0.62076		SS1G_04316	transferase activity, transferring acyl groups other than amino-acyl groups	0.650994		BC1G_11173	#N/A	0.715832
	SBOR_6505	membrane	0.620631		SS1G_05900	#N/A	0.650954		BC1G_11988	#N/A	0.715831
	SBOR_0225	protein farnesyltransferase complex	0.620596		SS1G_04294	integral component of membrane	0.650467		BC1G_07411	#N/A	0.715831
	SBOR_8649	transferase activity, transferring acyl groups other than amino-acyl groups	0.620455		SS1G_08888	#N/A	0.650465		BC1G_16373	#N/A	0.715831
	SBOR_3545		0.620413		SS1G_06870	#N/A	0.650465		BC1G_05482	#N/A	0.715772
	SBOR_3925	4-hydroxyphenylpyruvate dioxygenase activity	0.619856		SS1G_07009	#N/A	0.650028		BC1G_16277	membrane	0.715726
	SBOR_4777	attachment of GPI anchor to protein	0.619759		SS1G_09253	protein binding	0.6496		BC1G_05058	#N/A	0.71544
	SBOR_9324	lipid metabolic process	0.619717		SS1G_04223	protein binding	0.649319		BC1G_13562	#N/A	0.71544
	SBOR_8773		0.619702		SS1G_11917	#N/A	0.649056		BC1G_02714	carbohydrate metabolic process	0.715345
	SBOR_9729		0.619673		SS1G_01427	#N/A	0.648993		BC1G_12216	metal ion binding	0.715285
	SBOR_7915	iron ion binding	0.619493		SS1G_07313	transferase activity, transferring glycosyl groups	0.648849		BC1G_15496	response to stress	0.714608
	SBOR_5095	oxidoreductase activity, acting on CH-OH group of donors	0.6192		SS1G_01005	catalytic activity	0.648093		BC1G_03323	#N/A	0.714033
	SBOR_0728	integral component of membrane	0.619107		SS1G_07615	metal ion binding	0.647956		BC1G_12941	#N/A	0.713959
	SBOR_0413		0.618599		SS1G_07921	prenylcysteine oxidase activity	0.647956		BC1G_00417	lipid metabolic process	0.713545
	SBOR_5718	metabolic process	0.618133		SS1G_01702	pyridoxal phosphate binding	0.647674		BC1G_04772	#N/A	0.7134
	SBOR_7334		0.618114		SS1G_02676	transmembrane transport	0.647434		BC1G_11496	#N/A	0.713299
	SBOR_3215	tRNA binding	0.61781		SS1G_08894	#N/A	0.647005		BC1G_08360	#N/A	0.713096
	SBOR_7158	protein binding	0.617793		SS1G_01566	#N/A	0.646992		BC1G_09689	amino acid transmembrane transport	0.71309
	SBOR_7160	integral component of membrane	0.617717		SS1G_08394	#N/A	0.646807		BC1G_04820	#N/A	0.712969
	SBOR_1594	membrane	0.617626		SS1G_04963	#N/A	0.646625		BC1G_10075	catalytic activity	0.712841
	SBOR_2593	protein binding	0.617594		SS1G_08571	protein binding	0.646491		BC1G_03292	oxidoreductase activity	0.712755
	SBOR_8926	protein kinase activity	0.617087		SS1G_10669	#N/A	0.646281		BC1G_06951	membrane	0.712467
	SBOR_3917	DNA repair	0.616895		SS1G_02715	integral component of membrane	0.64621		BC1G_05055	#N/A	0.712144
	SBOR_1113		0.616866		SS1G_10951	oxidoreductase activity	0.645905		BC1G_05486	catalytic activity	0.712076
	SBOR_1088	zinc ion binding	0.616768		SS1G_05293	amino acid transmembrane transport	0.645605		BC1G_13822	amino acid transmembrane transport	0.711865
	SBOR_8755		0.616397		SS1G_07180	iron ion binding	0.645284		BC1G_08131	#N/A	0.711112
	SBOR_9189	peptidyl-prolyl cis-trans isomerase activity	0.616166		SS1G_01172	iron ion transmembrane transporter activity	0.644823		BC1G_11857	integral component of membrane	0.71092
	SBOR_4132	response to stress	0.616152		SS1G_08201	amino acid transmembrane transport	0.644707		BC1G_09564	proteolysis	0.71057
	SBOR_9715	oxidoreductase activity, acting on CH-OH group of donors	0.616025		SS1G_00537	#N/A	0.644593		BC1G_05601	calcium ion binding	0.710315
	SBOR_7630		0.615954		SS1G_05788	catalytic activity	0.644426		BC1G_07023	nucleic acid binding	0.709981
	SBOR_4863		0.615925		SS1G_12316	#N/A	0.64428		BC1G_04213	metabolic process	0.709618
	SBOR_3708	DNA binding	0.615815		SS1G_02694	#N/A	0.644266		BC1G_07563	#N/A	0.709379
	SBOR_9786		0.615757		SS1G_01811	oxidoreductase activity, acting on CH-OH group of donors	0.644096		BC1G_12451	protein binding	0.709132
	SBOR_9451	catalytic activity	0.615404		SS1G_06021	#N/A	0.644058		BC1G_04637	membrane	0.708764
	SBOR_6041	protein binding	0.615362		SS1G_08389	#N/A	0.644035		BC1G_10150	phosphopyruvate hydratase complex	0.708325
	SBOR_8551		0.615338		SS1G_08523	sequence-specific DNA binding transcription factor activity	0.643898		BC1G_12366	integral component of membrane	0.708055
	SBOR_8079	integral component of membrane	0.615335		SS1G_01434	#N/A	0.643787		BC1G_09616	transport	0.707968
	SBOR_6273	transferase activity, transferring phosphorus-containing groups	0.615335		SS1G_11055	#N/A	0.643742		BC1G_06346	#N/A	0.707876
	SBOR_8097		0.615212		SS1G_04090	ATP binding	0.643702		BC1G_07555	lipid metabolic process	0.707348
	SBOR_8711	integral component of membrane	0.614992		SS1G_12698	integral component of membrane	0.643702		BC1G_00239	hydrolase activity, hydrolyzing O-glycosyl compounds	0.707342
	SBOR_9722		0.614964		SS1G_05018	catalytic activity	0.643456		BC1G_10120	#N/A	0.707254
	SBOR_5334		0.614839		SS1G_03933	#N/A	0.643157		BC1G_06049	#N/A	0.707152
	SBOR_4236	integral component of membrane	0.614682		SS1G_01820	integral component of membrane	0.643032		BC1G_09027	amino acid transmembrane transport	0.707147
	SBOR_0146	oxidoreductase activity	0.614623		SS1G_08351	sequence-specific DNA binding RNA polymerase II transcription factor activity	0.642993		BC1G_09562	#N/A	0.707101
	SBOR_9968		0.614546		SS1G_07433	metal ion binding	0.642899		BC1G_04650	#N/A	0.707052
	SBOR_2963	intracellular protein transport	0.614336		SS1G_01152	#N/A	0.642464		BC1G_11901	integral component of membrane	0.706416
	SBOR_6600	purine nucleobase transmembrane transporter activity	0.614262		SS1G_09596	#N/A	0.641996		BC1G_11876	#N/A	0.706111
	SBOR_0816	protein binding	0.614174		SS1G_05755	sequence-specific DNA binding RNA polymerase II transcription factor activity	0.641924		BC1G_00323	#N/A	0.706008
	SBOR_7743	iron ion binding	0.613974		SS1G_10573	#N/A	0.641918		BC1G_13121	#N/A	0.705625
	SBOR_1012	catalytic activity	0.613927		SS1G_03152	#N/A	0.641678		BC1G_02623	catalytic activity	0.705573
	SBOR_5787	membrane	0.613641		SS1G_06849	protein binding	0.641618		BC1G_00512	RNA methylation	0.705154
	SBOR_7226	ATP binding	0.613623		SS1G_02559	protein binding	0.641553		BC1G_16151	DNA binding	0.704922
	SBOR_4272		0.612839		SS1G_04906	#N/A	0.641513		BC1G_12341	NAD(P)+ transhydrogenase (AB-specific) activity	0.7048
	SBOR_8148	catalytic activity	0.612814		SS1G_13144	sequence-specific DNA binding RNA polymerase II transcription factor activity	0.641509		BC1G_05856	#N/A	0.704711
	SBOR_1684	membrane	0.61272		SS1G_06864	oxidoreductase activity	0.641386		BC1G_09450	#N/A	0.704682
	SBOR_0508	response to oxidative stress	0.612365		SS1G_00683	#N/A	0.641249		BC1G_07452	#N/A	0.704675
	SBOR_8784		0.611799		SS1G_07793	ATP binding	0.641053		BC1G_10024	#N/A	0.70463
	SBOR_7420	transferase activity, transferring glycosyl groups	0.611765		SS1G_06782	DNA binding	0.640778		BC1G_01755	oxidoreductase activity	0.70463
	SBOR_6589		0.61161		SS1G_11670	#N/A	0.640765		BC1G_15545	nucleic acid binding	0.704375
	SBOR_3733	protein binding	0.611507		SS1G_03772	#N/A	0.64062		BC1G_11131	#N/A	0.704021
	SBOR_5342	metabolic process	0.611463		SS1G_08541	#N/A	0.640237		BC1G_00798	integral component of membrane	0.703538
	SBOR_9878		0.611188		SS1G_12142	transporter activity	0.640094		BC1G_10031	#N/A	0.70342
	SBOR_8317	oxidoreductase activity	0.611132		SS1G_00864	amino acid transmembrane transport	0.640081		BC1G_16413	#N/A	0.703201
	SBOR_6879		0.610935		SS1G_10052	#N/A	0.639976		BC1G_13386	oxidoreductase activity, acting on CH-OH group of donors	0.703167
	SBOR_7816		0.610875		SS1G_12651	#N/A	0.639583		BC1G_02658	#N/A	0.702817
	SBOR_2435	zinc ion binding	0.610531		SS1G_13755	#N/A	0.639407		BC1G_01310	#N/A	0.702816
	SBOR_6232	metabolic process	0.610145		SS1G_08893	#N/A	0.638924		BC1G_05592	#N/A	0.702762
	SBOR_2423	regulation of cyclin-dependent protein serine/threonine kinase activity	0.609671		SS1G_14224	#N/A	0.638821		BC1G_06079	protein binding	0.702527
	SBOR_7886	integral component of membrane	0.609468		SS1G_14277	amino acid transmembrane transport	0.638674		BC1G_14681	#N/A	0.702432
	SBOR_4632	transport	0.60946		SS1G_02776	catalytic activity	0.63861		BC1G_03334	#N/A	0.702311
	SBOR_6090		0.609454		SS1G_03889	#N/A	0.63855		BC1G_03885	#N/A	0.702224
	SBOR_1791		0.609163		SS1G_10236	#N/A	0.638224		BC1G_12533	#N/A	0.701929
	SBOR_2662		0.609078		SS1G_02229	transferase activity, transferring phosphorus-containing groups	0.63813		BC1G_10625	transporter activity	0.701702
	SBOR_6442	ATP binding	0.60896		SS1G_01943	nucleic acid binding	0.637274		BC1G_07346	#N/A	0.701606
	SBOR_8658		0.608766		SS1G_07248	#N/A	0.637032		BC1G_00071	1-phosphatidylinositol binding	0.70147
	SBOR_2325		0.608648		SS1G_00897	microtubule	0.63694		BC1G_16120	#N/A	0.701449
	SBOR_3717		0.608648		SS1G_12531	#N/A	0.636689		BC1G_14242	#N/A	0.701019
	SBOR_7720	retromer complex	0.608192		SS1G_06974	#N/A	0.636523		BC1G_14257	#N/A	0.701012
	SBOR_4875		0.607768		SS1G_08980	serine-type endopeptidase activity	0.63638		BC1G_01631	#N/A	0.701011
	SBOR_0310	phosphatidylinositol dephosphorylation	0.607556		SS1G_14267	#N/A	0.636105		BC1G_10207	#N/A	0.701011
	SBOR_2648	transporter activity	0.607485		SS1G_03257	transmembrane transport	0.636046		BC1G_03047	integral component of membrane	0.700649
	SBOR_3421		0.607004		SS1G_02690	#N/A	0.635947		BC1G_01667	#N/A	0.700208
	SBOR_0721	inorganic anion transmembrane transporter activity	0.606974		SS1G_03197	#N/A	0.635844		BC1G_08227	metabolic process	0.70018
	SBOR_5896		0.606743		SS1G_13716	nucleotide binding	0.635721		BC1G_10769	#N/A	0.699948
	SBOR_7273		0.606667		SS1G_04934	#N/A	0.63568		BC1G_14341	#N/A	0.699582
	SBOR_9425	endoplasmic reticulum membrane	0.606603		SS1G_03527	RNA binding	0.635455		BC1G_14847	#N/A	0.699573
	SBOR_8083		0.606586		SS1G_02741	metabolic process	0.635061		BC1G_07022	#N/A	0.699003
	SBOR_0694		0.606578		SS1G_11626	phosphatidylinositol dephosphorylation	0.634855		BC1G_13135	#N/A	0.698582
	SBOR_7104	membrane	0.60633		SS1G_10247	#N/A	0.634823		BC1G_00238	integral component of membrane	0.698531
	SBOR_9577	phosphorelay signal transduction system	0.606179		SS1G_13243	#N/A	0.634669		BC1G_03729	#N/A	0.698489
	SBOR_5941		0.606024		SS1G_11002	ubiquinone biosynthetic process	0.634649		BC1G_04919	1-alkyl-2-acetylglycerophosphocholine esterase activity	0.698395
	SBOR_9261		0.605842		SS1G_14000	#N/A	0.634626		BC1G_01584	#N/A	0.698285
	SBOR_9345	iron ion binding	0.60581		SS1G_03685	protein binding	0.634525		BC1G_05487	polygalacturonase activity	0.698039
	SBOR_8943	hydrolase activity	0.605803		SS1G_12956	oxidoreductase activity	0.634399		BC1G_09204	ATP binding	0.697622
	SBOR_9852	carbamoyl-phosphate synthase (glutamine-hydrolyzing) activity	0.605562		SS1G_09390	rRNA processing	0.634273		BC1G_02721	#N/A	0.697599
	SBOR_2647		0.605364		SS1G_01176	#N/A	0.63426		BC1G_07734	#N/A	0.69744
	SBOR_6179		0.605322		SS1G_10311	#N/A	0.633849		BC1G_03282	protein binding	0.697276
	SBOR_6168	metal ion binding	0.604493		SS1G_03080	#N/A	0.633828		BC1G_11648	DNA binding	0.697076
	SBOR_7858	DNA binding	0.604404		SS1G_00079	RNA binding	0.633825		BC1G_10564	#N/A	0.696928
	SBOR_5812	ATP binding	0.604071		SS1G_10879	nucleic acid binding	0.633457		BC1G_00455	mannosyl-oligosaccharide 1,2-alpha-mannosidase activity	0.696365
	SBOR_3105		0.603865		SS1G_08642	iron ion binding	0.633375		BC1G_02965	hydrolase activity, acting on ester bonds	0.696351
	SBOR_1471	integral component of membrane	0.603698		SS1G_04769	integral component of membrane	0.632966		BC1G_15813	#N/A	0.696315
	SBOR_5538	integral component of membrane	0.603462		SS1G_03089	protein binding	0.632873		BC1G_06109	nucleotide binding	0.696165
	SBOR_2501		0.603424		SS1G_06007	#N/A	0.632189		BC1G_15559	copper ion binding	0.696126
	SBOR_7436	response to stress	0.603408		SS1G_10650	#N/A	0.632189		BC1G_02012	#N/A	0.695862
	SBOR_6038	transferase activity, transferring glycosyl groups	0.603315		SS1G_03448	#N/A	0.632189		BC1G_10357	#N/A	0.695711
	SBOR_0281	RNA binding	0.603134		SS1G_08990	#N/A	0.631919		BC1G_12323	membrane	0.695597
	SBOR_4581		0.603083		SS1G_06756	protein binding	0.63179		BC1G_03801	#N/A	0.695415
	SBOR_6461	transporter activity	0.603077		SS1G_11834	#N/A	0.631738		BC1G_10749	#N/A	0.695025
	SBOR_7018		0.603058		SS1G_10308	cellular protein modification process	0.631445		BC1G_09438	#N/A	0.694712
	SBOR_5666	oxidoreductase activity, acting on CH-OH group of donors	0.603003		SS1G_12310	#N/A	0.631245		BC1G_01199	#N/A	0.694703
	SBOR_9055		0.602641		SS1G_01523	integral component of membrane	0.631235		BC1G_11077	integral component of membrane	0.694685
	SBOR_3705		0.602459		SS1G_05201	#N/A	0.631077		BC1G_12407	cis-Golgi network	0.694608
	SBOR_1676		0.602428		SS1G_00478	protein binding	0.63092		BC1G_04494	integral component of membrane	0.694564
	SBOR_9305	actin binding	0.602184		SS1G_05979	#N/A	0.630555		BC1G_00240	polygalacturonase activity	0.694428
	SBOR_10068	amino acid transmembrane transport	0.602168		SS1G_00386	#N/A	0.630485		BC1G_01255	#N/A	0.694368
	SBOR_2923		0.601911		SS1G_06402	integral component of membrane	0.630485		BC1G_13128	#N/A	0.694271
	SBOR_1330	metabolic process	0.60179		SS1G_09161	#N/A	0.630243		BC1G_15725	transport	0.693856
	SBOR_8901	metabolic process	0.601788		SS1G_11291	#N/A	0.630194		BC1G_05697	oxidoreductase activity	0.69258
	SBOR_6356	DNA binding	0.601722		SS1G_12245	#N/A	0.629613		BC1G_10570	protein binding	0.692471
	SBOR_2156	binding	0.60151		SS1G_02636	#N/A	0.629292		BC1G_14586	#N/A	0.692162
	SBOR_6083	transmembrane transport	0.601479		SS1G_00623	oxidoreductase activity, acting on paired donors, with incorporation or reduction of molecular oxygen	0.629278		BC1G_15565	electron carrier activity	0.692043
	SBOR_2996		0.601259		SS1G_13504	#N/A	0.629274		BC1G_00352	#N/A	0.691914
	SBOR_1941	response to oxidative stress	0.600874		SS1G_10413	integral component of membrane	0.629185		BC1G_13273	integral component of membrane	0.69153
	SBOR_9766		0.600714		SS1G_09920	#N/A	0.629179		BC1G_07549	zinc ion binding	0.69142
	SBOR_3563	binding	0.600526		SS1G_07524	cofactor binding	0.628806		BC1G_06359	telomeric DNA binding	0.691325
	SBOR_2160	catalytic activity	0.600203		SS1G_13600	#N/A	0.628743		BC1G_13250	#N/A	0.691216
	SBOR_6969	binding	0.600188		SS1G_05564	#N/A	0.62858		BC1G_14541	catalytic activity	0.69114
	SBOR_8312		0.600111		SS1G_07514	#N/A	0.628309		BC1G_11271	#N/A	0.690816
	SBOR_0465	integral component of membrane	0.6		SS1G_05756	integral component of membrane	0.62826		BC1G_00978	serine-type endopeptidase activity	0.690117
	SBOR_8955	phospholipid biosynthetic process	0.599996		SS1G_04414	RNA methylation	0.62811		BC1G_10341	carbohydrate binding	0.690048
	SBOR_0796		0.599726		SS1G_06944	protein binding	0.62804		BC1G_03173	#N/A	0.689712
	SBOR_8224	catalytic activity	0.599494		SS1G_05154	#N/A	0.627812		BC1G_10026	integral component of membrane	0.688735
	SBOR_4430	catalytic activity	0.599436		SS1G_12327	#N/A	0.627731		BC1G_00886	integral component of membrane	0.688655
	SBOR_7433	membrane	0.599353		SS1G_04475	#N/A	0.627414		BC1G_07235	#N/A	0.688525
	SBOR_3748	NAD+ kinase activity	0.599013		SS1G_03005	#N/A	0.627304		BC1G_00422	#N/A	0.688332
	SBOR_9382	ATP binding	0.598959		SS1G_00421	#N/A	0.626856		BC1G_14940	integral component of membrane	0.688092
	SBOR_6865		0.598695		SS1G_07291	oxidoreductase activity	0.626535		BC1G_08909	#N/A	0.688007
	SBOR_4837	carbohydrate metabolic process	0.598676		SS1G_01936	#N/A	0.626386		BC1G_00243	#N/A	0.687947
	SBOR_3212		0.598669		SS1G_04849	integral component of membrane	0.626192		BC1G_12840	#N/A	0.687947
	SBOR_3083	protein binding	0.598658		SS1G_11591	transporter activity	0.62616		BC1G_05537	amino acid transmembrane transport	0.687812
	SBOR_5073	DNA damage checkpoint	0.598416		SS1G_04517	protein binding	0.62612		BC1G_04134	#N/A	0.687369
	SBOR_6031	prenylcysteine oxidase activity	0.598388		SS1G_03305	transport	0.625968		BC1G_03736	#N/A	0.686971
	SBOR_9641		0.598263		SS1G_05789	#N/A	0.625968		BC1G_04695	endoplasmic reticulum membrane	0.686793
	SBOR_8415	nucleic acid binding	0.597923		SS1G_02259	#N/A	0.625709		BC1G_07338	#N/A	0.686793
	SBOR_0183	ATP binding	0.597488		SS1G_11729	metabolic process	0.625416		BC1G_11574	hydrogen ion transmembrane transporter activity	0.686793
	SBOR_0107	integral component of membrane	0.59742		SS1G_03897	#N/A	0.6254		BC1G_07612	protein dimerization activity	0.686784
	SBOR_3030	membrane	0.597388		SS1G_12561	DNA binding	0.625392		BC1G_15285	#N/A	0.686305
	SBOR_2187		0.597358		SS1G_00999	retromer complex	0.625353		BC1G_11949	#N/A	0.685643
	SBOR_2114	iron ion binding	0.597125		SS1G_05162	#N/A	0.624986		BC1G_05661	#N/A	0.685527
	SBOR_2887	RNA polymerase II transcription cofactor activity	0.597016		SS1G_05816	#N/A	0.624929		BC1G_11679	#N/A	0.685398
	SBOR_2728	O-methyltransferase activity	0.59693		SS1G_11890	#N/A	0.624812		BC1G_07434	protein kinase activity	0.685328
	SBOR_8278	oxidoreductase activity	0.596703		SS1G_05565	#N/A	0.624763		BC1G_08854	#N/A	0.685069
	SBOR_5912		0.596671		SS1G_00151	iron ion binding	0.624702		BC1G_08510	#N/A	0.684945
	SBOR_7997		0.596613		SS1G_02597	catalytic activity	0.624507		BC1G_12390	#N/A	0.684665
	SBOR_6136		0.59645		SS1G_12869	#N/A	0.624292		BC1G_07438	protein binding	0.684403
	SBOR_9558	nucleic acid binding	0.596312		SS1G_04629	#N/A	0.624119		BC1G_02441	copper ion binding	0.684211
	SBOR_5821		0.596032		SS1G_12493	allantoin catabolic process	0.623963		BC1G_06324	protein binding	0.684044
	SBOR_6914		0.595781		SS1G_11953	sequence-specific DNA binding transcription factor activity	0.623906		BC1G_16217	mannosyl-oligosaccharide 1,2-alpha-mannosidase activity	0.683767
	SBOR_9622	DNA binding	0.595767		SS1G_13910	#N/A	0.623848		BC1G_09072	#N/A	0.683354
	SBOR_4249	secondary active sulfate transmembrane transporter activity	0.595751		SS1G_08878	#N/A	0.623822		BC1G_14791	#N/A	0.683354
	SBOR_6556		0.595659		SS1G_05793	integral component of membrane	0.623712		BC1G_01790	NAD binding	0.68334
	SBOR_2624		0.595652		SS1G_06483	#N/A	0.623598		BC1G_16110	#N/A	0.683333
	SBOR_8406	coenzyme binding	0.595545		SS1G_05937	self proteolysis	0.623569		BC1G_04397	transport	0.683319
	SBOR_9839	metabolic process	0.595168		SS1G_07648	catalytic activity	0.623503		BC1G_05269	#N/A	0.683259
	SBOR_0564	catalytic activity	0.595083		SS1G_00255	protein kinase activity	0.62342		BC1G_05872	catalytic activity	0.682179
	SBOR_3392	transferase activity, transferring acyl groups other than amino-acyl groups	0.595066		SS1G_10878	#N/A	0.623169		BC1G_09364	peroxidase activity	0.682119
	SBOR_3612	metabolic process	0.595045		SS1G_00556	#N/A	0.622875		BC1G_10923	#N/A	0.681797
	SBOR_9220		0.594998		SS1G_09852	#N/A	0.622789		BC1G_06294	#N/A	0.681743
	SBOR_4905	transmembrane transport	0.59491		SS1G_02234	RNA polymerase II transcription cofactor activity	0.622253		BC1G_04781	#N/A	0.68166
	SBOR_4309	SAGA complex	0.594868		SS1G_08814	nutrient reservoir activity	0.622058		BC1G_01006	response to stress	0.681255
	SBOR_8781		0.594863		SS1G_11727	#N/A	0.622026		BC1G_13158	#N/A	0.681162
	SBOR_3751	transporter activity	0.594807		SS1G_06661	#N/A	0.6217		BC1G_14310	#N/A	0.680745
	SBOR_9609		0.594691		SS1G_12390	sequence-specific DNA binding RNA polymerase II transcription factor activity	0.621309		BC1G_07963	protein binding	0.68021
	SBOR_2040	metabolic process	0.594656		SS1G_03426	#N/A	0.621161		BC1G_01630	oxidoreductase activity, acting on CH-OH group of donors	0.680189
	SBOR_4142	DNA binding	0.594549		SS1G_03381	#N/A	0.621161		BC1G_04033	transporter activity	0.67987
	SBOR_6138		0.59454		SS1G_00986	integral component of membrane	0.621139		BC1G_08714	#N/A	0.67955
	SBOR_2852	flavin adenine dinucleotide binding	0.594321		SS1G_09313	integral component of membrane	0.621122		BC1G_02885	#N/A	0.67948
	SBOR_6102	nucleoside metabolic process	0.594211		SS1G_03744	#N/A	0.620974		BC1G_05112	protein binding	0.67944
	SBOR_2998		0.594191		SS1G_06185	catalytic activity	0.620796		BC1G_00900	binding	0.679374
	SBOR_7966	oxidoreductase activity	0.59402		SS1G_08556	DNA binding	0.620735		BC1G_02758	nucleotide binding	0.679223
	SBOR_3287	integral component of membrane	0.59387		SS1G_06970	protein binding	0.620615		BC1G_02660	#N/A	0.679137
	SBOR_8443		0.593379		SS1G_02949	#N/A	0.620606		BC1G_10256	#N/A	0.67873
	SBOR_8285	nucleotide binding	0.593179		SS1G_03676	#N/A	0.620591		BC1G_04489	protein binding	0.678676
	SBOR_7009		0.593132		SS1G_04145	#N/A	0.620151		BC1G_11678	#N/A	0.678459
	SBOR_4830		0.593126		SS1G_13804	#N/A	0.619901		BC1G_03509	ATP binding	0.678321
	SBOR_3735	protein binding	0.592789		SS1G_08477	#N/A	0.619868		BC1G_07817	carbohydrate metabolic process	0.678286
	SBOR_6145	sequence-specific DNA binding transcription factor activity	0.592679		SS1G_03099	#N/A	0.619801		BC1G_06776	#N/A	0.678035
	SBOR_8274	integral component of membrane	0.592657		SS1G_08379	#N/A	0.619692		BC1G_09547	#N/A	0.678017
	SBOR_5816	metabolic process	0.592513		SS1G_12694	phosphorelay signal transduction system	0.619331		BC1G_12434	#N/A	0.677709
	SBOR_4559		0.592161		SS1G_05382	#N/A	0.619319		BC1G_13816	#N/A	0.677613
	SBOR_9314		0.591828		SS1G_08049	#N/A	0.619183		BC1G_00325	#N/A	0.677392
	SBOR_7397		0.59178		SS1G_00149	iron ion binding	0.619026		BC1G_09416	#N/A	0.677076
	SBOR_4903	protein binding	0.591736		SS1G_07833	#N/A	0.618622		BC1G_13483	dihydroorotate dehydrogenase activity	0.676748
	SBOR_6987		0.591573		SS1G_13503	intracellular protein transport	0.618505		BC1G_14092	#N/A	0.676511
	SBOR_2131		0.591531		SS1G_08900	protein binding	0.618497		BC1G_13879	#N/A	0.676511
	SBOR_3926	cation transport	0.591511		SS1G_00180	nucleic acid binding	0.618333		BC1G_12100	#N/A	0.676511
	SBOR_6025	metal ion binding	0.591065		SS1G_03783	#N/A	0.618183		BC1G_15905	#N/A	0.676449
	SBOR_7576		0.590795		SS1G_10630	carboxyl- or carbamoyltransferase activity	0.618172		BC1G_07971	nucleic acid binding	0.676266
	SBOR_7082	integral component of membrane	0.590664		SS1G_04039	#N/A	0.618114		BC1G_15481	oxidoreductase activity	0.676262
	SBOR_8077		0.59059		SS1G_08272	aspartic-type endopeptidase activity	0.617647		BC1G_04913	polysaccharide catabolic process	0.676162
	SBOR_9563		0.58997		SS1G_12837	hydrolase activity, hydrolyzing O-glycosyl compounds	0.617392		BC1G_00601	integral component of membrane	0.675734
	SBOR_6228		0.589651		SS1G_04632	#N/A	0.617298		BC1G_07666	#N/A	0.675534
	SBOR_0833	integral component of membrane	0.589633		SS1G_04274	#N/A	0.617298		BC1G_15106	nucleic acid binding	0.675276
	SBOR_5870		0.589527		SS1G_08790	#N/A	0.617124		BC1G_16438	ubiquitin-protein transferase activity	0.67513
	SBOR_7227	catalytic activity	0.589511		SS1G_01643	integral component of membrane	0.616926		BC1G_02803	#N/A	0.675075
	SBOR_8932	membrane	0.589437		SS1G_12832	#N/A	0.616872		BC1G_00856	catalytic activity	0.674545
	SBOR_6567		0.588889		SS1G_04268	catalytic activity	0.616857		BC1G_04511	#N/A	0.674282
	SBOR_0003	glutamate N-acetyltransferase activity	0.588663		SS1G_06691	#N/A	0.616319		BC1G_09059	#N/A	0.674104
	SBOR_4736		0.588657		SS1G_01055	integral component of membrane	0.616289		BC1G_01170	#N/A	0.674104
	SBOR_5253		0.588612		SS1G_07537	GTPase activity	0.61602		BC1G_10592	#N/A	0.673925
	SBOR_5799		0.588587		SS1G_09586	protein binding	0.615966		BC1G_12954	nucleotide binding	0.673915
	SBOR_6993	mitochondrion	0.588574		SS1G_03822	#N/A	0.615926		BC1G_01591	#N/A	0.67382
	SBOR_6177		0.588267		SS1G_03314	protein binding	0.615782		BC1G_03616	#N/A	0.673742
	SBOR_5081	serine-type endopeptidase activity	0.588266		SS1G_01745	adenosylmethionine decarboxylase activity	0.615652		BC1G_14100	#N/A	0.673741
	SBOR_3653		0.587932		SS1G_06814	#N/A	0.615616		BC1G_09460	#N/A	0.673204
	SBOR_4529	transmembrane transport	0.587915		SS1G_14028	integral component of membrane	0.615457		BC1G_09217	voltage-gated chloride channel activity	0.67315
	SBOR_10109	transferase activity, transferring acyl groups other than amino-acyl groups	0.587908		SS1G_06018	hydroxymethylglutaryl-CoA reductase (NADPH) activity	0.615293		BC1G_13836	#N/A	0.67286
	SBOR_1322	hydrolase activity	0.58764		SS1G_05065	ceramide metabolic process	0.615275		BC1G_04126	transporter activity	0.672712
	SBOR_2278	signal transducer activity	0.587501		SS1G_10126	#N/A	0.615179		BC1G_03327	#N/A	0.67268
	SBOR_0785		0.587384		SS1G_13988	#N/A	0.615		BC1G_01468	#N/A	0.672592
	SBOR_0164		0.587277		SS1G_03394	#N/A	0.614998		BC1G_11205	#N/A	0.672552
	SBOR_9684	integral component of membrane	0.587218		SS1G_01298	oxidoreductase activity, acting on paired donors, with incorporation or reduction of molecular oxygen	0.61485		BC1G_10586	#N/A	0.67235
	SBOR_2207	NADH dehydrogenase (ubiquinone) activity	0.587187		SS1G_13633	serine-type carboxypeptidase activity	0.614631		BC1G_12141	#N/A	0.672117
	SBOR_9919	attachment of GPI anchor to protein	0.587181		SS1G_05813	DNA integration	0.614572		BC1G_01830	guanyl-nucleotide exchange factor activity	0.67197
	SBOR_7980	metabolic process	0.586968		SS1G_06410	nucleic acid binding	0.614572		BC1G_05815	#N/A	0.671892
	SBOR_4684		0.586741		SS1G_09528	DNA integration	0.614572		BC1G_11208	#N/A	0.671833
	SBOR_4023	termination of G-protein coupled receptor signaling pathway	0.586557		SS1G_09817	DNA integration	0.614572		BC1G_14777	#N/A	0.671483
	SBOR_4473	serine-type peptidase activity	0.586542		SS1G_12788	DNA integration	0.614572		BC1G_10426	voltage-gated chloride channel activity	0.671427
	SBOR_0651	zinc ion binding	0.586473		SS1G_05331	cytoplasm	0.614323		BC1G_02343	acetyl-CoA transporter activity	0.671341
	SBOR_3423	catalytic activity	0.586304		SS1G_08418	membrane	0.614307		BC1G_14995	#N/A	0.671266
	SBOR_4211		0.586198		SS1G_04089	#N/A	0.61397		BC1G_14442	#N/A	0.671204
	SBOR_9089		0.586097		SS1G_01882	metabolic process	0.613897		BC1G_05151	#N/A	0.671119
	SBOR_0724	protein binding	0.585652		SS1G_02648	attachment of GPI anchor to protein	0.613818		BC1G_00060	integral component of membrane	0.671084
	SBOR_6382	integral component of membrane	0.58563		SS1G_14012	oxidoreductase activity	0.613586		BC1G_12729	RNA binding	0.670987
	SBOR_10028	nucleic acid binding	0.585601		SS1G_02057	nucleic acid binding	0.613386		BC1G_05046	#N/A	0.670858
	SBOR_1352	integral component of membrane	0.585466		SS1G_12296	#N/A	0.613308		BC1G_06747	integral component of membrane	0.670679
	SBOR_4509		0.585241		SS1G_04487	phosphoric ester hydrolase activity	0.613228		BC1G_14245	#N/A	0.670445
	SBOR_2135		0.585182		SS1G_12386	#N/A	0.613139		BC1G_02671	#N/A	0.670008
	SBOR_9650		0.585072		SS1G_13192	#N/A	0.61312		BC1G_04936	#N/A	0.669835
	SBOR_8723	gamma-glutamyltransferase activity	0.584748		SS1G_10811	#N/A	0.612861		BC1G_09049	iron ion binding	0.669803
	SBOR_1978	protein binding	0.584677		SS1G_04958	serine-type endopeptidase activity	0.612824		BC1G_15729	#N/A	0.669781
	SBOR_7893		0.584656		SS1G_09519	#N/A	0.612795		BC1G_09131	transporter activity	0.669766
	SBOR_2850		0.584417		SS1G_02031	#N/A	0.612714		BC1G_09523	oxidoreductase activity, acting on the aldehyde or oxo group of donors, NAD or NADP as acceptor	0.669545
	SBOR_6334	hydrolase activity	0.584373		SS1G_13845	transporter activity	0.612484		BC1G_07037	#N/A	0.669489
	SBOR_3525	catalytic activity	0.584293		SS1G_07127	amino acid transmembrane transport	0.612412		BC1G_07710	nucleotide binding	0.669051
	SBOR_9244	phosphoserine phosphatase activity	0.583817		SS1G_04165	#N/A	0.612184		BC1G_12478	hydrolase activity, hydrolyzing O-glycosyl compounds	0.669004
	SBOR_0479		0.583753		SS1G_04159	#N/A	0.611919		BC1G_07456	metal ion binding	0.668831
	SBOR_8383	protein binding	0.583678		SS1G_06184	ATP binding	0.611719		BC1G_12094	secondary active sulfate transmembrane transporter activity	0.668669
	SBOR_8197		0.583168		SS1G_03881	termination of G-protein coupled receptor signaling pathway	0.611635		BC1G_05491	#N/A	0.667948
	SBOR_6113	serine-type carboxypeptidase activity	0.58316		SS1G_14461	metabolic process	0.611611		BC1G_13363	integral component of membrane	0.667735
	SBOR_2214		0.582815		SS1G_00056	#N/A	0.611553		BC1G_10036	integral component of membrane	0.667429
	SBOR_0421		0.582483		SS1G_11344	#N/A	0.611477		BC1G_06398	core TFIIH complex	0.667198
	SBOR_4267	hydrolase activity, acting on carbon-nitrogen (but not peptide) bonds	0.582407		SS1G_13641	phosphopantetheine binding	0.611453		BC1G_03769	#N/A	0.667184
	SBOR_4008	transporter activity	0.582338		SS1G_05241	#N/A	0.611308		BC1G_07631	integral component of membrane	0.666926
	SBOR_6445		0.582278		SS1G_13361	#N/A	0.610985		BC1G_00876	#N/A	0.666752
	SBOR_1332		0.582152		SS1G_08352	#N/A	0.610428		BC1G_16232	#N/A	0.666668
	SBOR_0908		0.582042		SS1G_05613	oxidoreductase activity	0.610368		BC1G_12530	#N/A	0.666609
	SBOR_3801	catalytic activity	0.581999		SS1G_02252	#N/A	0.610292		BC1G_06543	glutamate N-acetyltransferase activity	0.666503
	SBOR_0475		0.581935		SS1G_01216	carbohydrate metabolic process	0.61019		BC1G_13595	#N/A	0.666423
	SBOR_8159		0.581687		SS1G_06019	positive regulation of autophagy	0.610133		BC1G_15953	#N/A	0.666358
	SBOR_1285	riboflavin biosynthetic process	0.581415		SS1G_10691	oxidoreductase activity	0.609788		BC1G_07744	oxidoreductase activity, acting on a sulfur group of donors, oxygen as acceptor	0.666314
	SBOR_2573	damaged DNA binding	0.58131		SS1G_03167	#N/A	0.609489		BC1G_07704	oxidoreductase activity	0.666134
	SBOR_8627		0.581293		SS1G_06990	#N/A	0.609489		BC1G_03156	#N/A	0.665006
	SBOR_0592		0.581292		SS1G_08574	protein binding	0.609295		BC1G_09240	nutrient reservoir activity	0.664856
	SBOR_5834	protein binding	0.581161		SS1G_08398	transporter activity	0.609295		BC1G_11638	metal ion binding	0.66482
	SBOR_8119		0.580851		SS1G_04377	metabolic process	0.609293		BC1G_01063	#N/A	0.664477
	SBOR_4677	oxidoreductase activity	0.58081		SS1G_02246	response to stress	0.609168		BC1G_14354	#N/A	0.664477
	SBOR_0150	sequence-specific DNA binding transcription factor activity	0.580756		SS1G_09403	#N/A	0.609023		BC1G_14475	#N/A	0.664476
	SBOR_2735	nucleic acid binding	0.580697		SS1G_01425	#N/A	0.608839		BC1G_10929	ATP binding	0.664407
	SBOR_8162		0.580666		SS1G_07695	#N/A	0.608816		BC1G_03012	#N/A	0.664369
	SBOR_6396	nucleoside transmembrane transporter activity	0.580453		SS1G_13028	#N/A	0.608738		BC1G_13914	integral component of membrane	0.664015
	SBOR_6963	ion channel activity	0.580429		SS1G_10941	#N/A	0.608641		BC1G_03864	#N/A	0.663788
	SBOR_4998	integral component of membrane	0.580429		SS1G_07000	protein binding	0.608478		BC1G_09303	catalytic activity	0.663662
	SBOR_8071	metabolic process	0.580104		SS1G_12037	transporter activity	0.608357		BC1G_07441	catalytic activity	0.663659
	SBOR_1135	catalytic activity	0.580022		SS1G_10848	protein binding	0.608268		BC1G_01756	DNA binding	0.663548
	SBOR_2312	sequence-specific DNA binding RNA polymerase II transcription factor activity	0.579823		SS1G_01637	nuclear pore	0.608249		BC1G_05652	#N/A	0.663532
	SBOR_6950	transferase activity, transferring phosphorus-containing groups	0.579611		SS1G_01646	sequence-specific DNA binding transcription factor activity	0.608173		BC1G_11201	#N/A	0.663277
	SBOR_4192	oxidoreductase activity	0.579393		SS1G_10228	#N/A	0.60806		BC1G_15928	#N/A	0.663241
	SBOR_10029		0.579208		SS1G_07623	protein binding	0.607545		BC1G_13660	#N/A	0.663185
	SBOR_5653		0.579177		SS1G_10387	#N/A	0.607533		BC1G_12268	#N/A	0.663185
	SBOR_1027	oxidoreductase activity	0.578668		SS1G_13934	#N/A	0.607229		BC1G_11434	lipid metabolic process	0.662858
	SBOR_7603	metabolic process	0.578649		SS1G_10564	oxidation-reduction process	0.607159		BC1G_04123	#N/A	0.662745
	SBOR_2107		0.57848		SS1G_14319	#N/A	0.607042		BC1G_06375	protein binding	0.662621
	SBOR_8729		0.578474		SS1G_07758	#N/A	0.606802		BC1G_11561	oxidoreductase activity	0.662119
	SBOR_8294	nuclear pore	0.578413		SS1G_13129	#N/A	0.606562		BC1G_03205	#N/A	0.662029
	SBOR_3090		0.578368		SS1G_07785	#N/A	0.606372		BC1G_06893	iron ion binding	0.661902
	SBOR_5381	integral component of membrane	0.57821		SS1G_07482	N-acetyltransferase activity	0.606097		BC1G_00803	fungal-type vacuole	0.661775
	SBOR_4306		0.578202		SS1G_11421	#N/A	0.60595		BC1G_00027	catalytic activity	0.661764
	SBOR_4387	N-acetyltransferase activity	0.578166		SS1G_14322	hydrolase activity, acting on carbon-nitrogen (but not peptide) bonds	0.605877		BC1G_11579	#N/A	0.661347
	SBOR_1024		0.578017		SS1G_11649	protein dimerization activity	0.605384		BC1G_15451	#N/A	0.661284
	SBOR_0313	catalytic activity	0.578013		SS1G_10299	#N/A	0.605322		BC1G_14942	#N/A	0.661192
	SBOR_2348		0.577794		SS1G_14304	response to stress	0.60529		BC1G_14428	#N/A	0.661084
	SBOR_3642	sodium ion transport	0.577507		SS1G_02817	metabolic process	0.605246		BC1G_04214	#N/A	0.660872
	SBOR_7688	oxidoreductase activity	0.577227		SS1G_09380	#N/A	0.605117		BC1G_12940	transferase activity, transferring hexosyl groups	0.660706
	SBOR_3472	metal ion binding	0.577195		SS1G_02440	GTPase activator activity	0.60506		BC1G_01763	#N/A	0.660617
	SBOR_9319		0.577181		SS1G_04881	#N/A	0.604987		BC1G_13954	DNA binding	0.660603
	SBOR_7661		0.576939		SS1G_05083	zinc ion binding	0.604696		BC1G_02834	#N/A	0.66029
	SBOR_0405	alcohol O-acetyltransferase activity	0.576877		SS1G_00497	#N/A	0.604651		BC1G_08841	lipid metabolic process	0.660168
	SBOR_4487		0.576829		SS1G_04558	#N/A	0.604363		BC1G_09971	amino acid transmembrane transport	0.65958
	SBOR_1191	protein binding	0.576766		SS1G_05661	oxidoreductase activity	0.604348		BC1G_06891	#N/A	0.659421
	SBOR_3744	catalytic activity	0.576722		SS1G_04978	molybdate ion transmembrane transporter activity	0.604197		BC1G_05271	#N/A	0.659301
	SBOR_5618		0.576538		SS1G_03302	#N/A	0.604016		BC1G_08400	#N/A	0.659132
	SBOR_3884		0.576507		SS1G_08801	#N/A	0.603995		BC1G_12372	DNA binding	0.65878
	SBOR_1996	protein binding	0.576198		SS1G_07888	#N/A	0.603983		BC1G_02639	integral component of membrane	0.658749
	SBOR_5501		0.576053		SS1G_07332	#N/A	0.603983		BC1G_07705	#N/A	0.658665
	SBOR_1062	protein binding	0.576028		SS1G_08473	#N/A	0.603983		BC1G_13733	#N/A	0.658625
	SBOR_2251	integral component of membrane	0.576017		SS1G_04183	kinase activity	0.603869		BC1G_05326	hydrolase activity, hydrolyzing O-glycosyl compounds	0.65855
	SBOR_3014	regulation of cyclin-dependent protein serine/threonine kinase activity	0.575718		SS1G_00732	sequence-specific DNA binding RNA polymerase II transcription factor activity	0.603687		BC1G_12155	#N/A	0.658144
	SBOR_5965		0.575603		SS1G_04385	#N/A	0.603093		BC1G_01514	amino acid transmembrane transport	0.657845
	SBOR_0402	cellular biosynthetic process	0.575533		SS1G_07283	#N/A	0.603043		BC1G_07565	#N/A	0.657713
	SBOR_9295	membrane	0.575364		SS1G_05495	#N/A	0.603007		BC1G_11573	#N/A	0.657304
	SBOR_3401	adenosylmethionine decarboxylase activity	0.57535		SS1G_04875	#N/A	0.602949		BC1G_10226	#N/A	0.657238
	SBOR_8772	transporter activity	0.574774		SS1G_03324	ATP binding	0.602924		BC1G_07061	#N/A	0.65715
	SBOR_4372	lipid metabolic process	0.574697		SS1G_10050	#N/A	0.602459		BC1G_16118	integral component of membrane	0.657113
	SBOR_8302	pteridine-containing compound metabolic process	0.57457		SS1G_02249	#N/A	0.602391		BC1G_15484	sequence-specific DNA binding RNA polymerase II transcription factor activity	0.657058
	SBOR_1663	hydrolase activity, hydrolyzing O-glycosyl compounds	0.574443		SS1G_06811	#N/A	0.602304		BC1G_13557	integral component of membrane	0.656842
	SBOR_8797		0.574435		SS1G_09757	#N/A	0.602262		BC1G_00695	catalytic activity	0.656606
	SBOR_1423	transporter activity	0.57435		SS1G_13105	#N/A	0.602184		BC1G_11169	mitochondrion	0.656319
	SBOR_4542	intracellular protein transport	0.574242		SS1G_10279	integral component of membrane	0.602092		BC1G_00395	transport	0.65609
	SBOR_5124	integral component of membrane	0.574211		SS1G_11058	#N/A	0.601701		BC1G_12712	integral component of membrane	0.655485
	SBOR_2531	arylformamidase activity	0.574178		SS1G_10128	#N/A	0.601674		BC1G_11952	origin recognition complex	0.655376
	SBOR_5935		0.574082		SS1G_00681	#N/A	0.601322		BC1G_04267	#N/A	0.655342
	SBOR_10097	metabolic process	0.57404		SS1G_08895	#N/A	0.601322		BC1G_04506	#N/A	0.655266
	SBOR_2044	carboxyl- or carbamoyltransferase activity	0.573993		SS1G_05726	protein binding	0.601307		BC1G_05074	catalytic activity	0.655006
	SBOR_8368	nucleobase transmembrane transporter activity	0.573749		SS1G_05414	oxidoreductase activity	0.601271		BC1G_10012	#N/A	0.654418
	SBOR_4995		0.57361		SS1G_00969	protein binding	0.600881		BC1G_01032	integral component of membrane	0.654103
	SBOR_0946	N-acetyltransferase activity	0.57353		SS1G_00777	#N/A	0.600854		BC1G_03398	integral component of membrane	0.654061
	SBOR_5887		0.573515		SS1G_10924	#N/A	0.600726		BC1G_11792	#N/A	0.653919
	SBOR_9272	sequence-specific DNA binding RNA polymerase II transcription factor activity	0.573388		SS1G_01662	hydrolase activity, hydrolyzing O-glycosyl compounds	0.600678		BC1G_14520	#N/A	0.653801
	SBOR_3790		0.573325		SS1G_00890	transporter activity	0.600626		BC1G_16401	#N/A	0.653697
	SBOR_2834	metabolic process	0.573134		SS1G_02917	catalytic activity	0.600517		BC1G_03285	sequence-specific DNA binding RNA polymerase II transcription factor activity	0.653661
	SBOR_0535		0.57301		SS1G_00210	signal transduction	0.600478		BC1G_10636	transmembrane transport	0.653135
	SBOR_8428		0.572846		SS1G_07350	#N/A	0.600233		BC1G_10083	#N/A	0.653078
	SBOR_5831	protein binding	0.57229		SS1G_07523	transport	0.600054		BC1G_05377	catalytic activity	0.652955
	SBOR_1172		0.572133		SS1G_05582	zinc ion transmembrane transporter activity	0.5998		BC1G_10118	membrane	0.652954
	SBOR_3843		0.572087		SS1G_02068	#N/A	0.599737		BC1G_15167	#N/A	0.652954
	SBOR_2594	DNA binding	0.571957		SS1G_04401	#N/A	0.599671		BC1G_09912	oxidoreductase activity	0.65267
	SBOR_0253		0.571848		SS1G_05753	#N/A	0.599671		BC1G_10317	#N/A	0.65259
	SBOR_3419		0.571709		SS1G_09146	metabolic process	0.599547		BC1G_06351	#N/A	0.652547
	SBOR_0111	transporter activity	0.571644		SS1G_06349	#N/A	0.59942		BC1G_02743	#N/A	0.652344
	SBOR_1589		0.571509		SS1G_08084	3-beta-hydroxy-delta5-steroid dehydrogenase activity	0.599352		BC1G_05698	#N/A	0.652274
	SBOR_7868		0.571393		SS1G_03271	#N/A	0.59921		BC1G_16330	catalytic activity	0.652153
	SBOR_2597	integral component of membrane	0.571306		SS1G_03571	#N/A	0.599056		BC1G_05452	integral component of membrane	0.65215
	SBOR_8607		0.571058		SS1G_11749	integral component of membrane	0.599048		BC1G_09626	#N/A	0.652038
	SBOR_7426	sequence-specific DNA binding RNA polymerase II transcription factor activity	0.570922		SS1G_05711	#N/A	0.599024		BC1G_13400	#N/A	0.651707
	SBOR_5668	protein folding	0.570895		SS1G_06563	nucleic acid binding	0.598685		BC1G_10972	#N/A	0.651707
	SBOR_4605	protein transport	0.570881		SS1G_00555	#N/A	0.598664		BC1G_15012	#N/A	0.651707
	SBOR_5753		0.570867		SS1G_09282	#N/A	0.598448		BC1G_06915	#N/A	0.651581
	SBOR_9440	amino acid transmembrane transport	0.570729		SS1G_02356	metabolic process	0.598347		BC1G_05636	#N/A	0.651575
	SBOR_5022	transferase activity, transferring phosphorus-containing groups	0.570599		SS1G_10600	#N/A	0.598162		BC1G_11514	hydrolase activity, hydrolyzing O-glycosyl compounds	0.651375
	SBOR_2965	hydrolase activity, hydrolyzing O-glycosyl compounds	0.570496		SS1G_08767	integral component of membrane	0.598048		BC1G_09607	protein binding	0.650468
	SBOR_9735		0.570027		SS1G_12211	structural constituent of ribosome	0.597805		BC1G_05063	#N/A	0.650465
	SBOR_3826	malate dehydrogenase (decarboxylating) (NAD+) activity	0.569876		SS1G_09456	#N/A	0.597665		BC1G_03668	intracellular protein transport	0.650318
	SBOR_3507	sequence-specific DNA binding RNA polymerase II transcription factor activity	0.569814		SS1G_07675	retrograde transport, endosome to Golgi	0.59762		BC1G_15092	transport	0.650038
	SBOR_8462	intracellular protein transport	0.569674		SS1G_00427	#N/A	0.597437		BC1G_12240	metabolic process	0.65
	SBOR_5484	ATP binding	0.569656		SS1G_06541	#N/A	0.597334		BC1G_08873	#N/A	0.649919
	SBOR_2874	methyltransferase activity	0.569612		SS1G_03813	#N/A	0.597244		BC1G_14261	protein binding	0.649886
	SBOR_4549	oxidoreductase activity	0.569605		SS1G_06478	#N/A	0.596892		BC1G_04198	membrane	0.649826
	SBOR_0481	catalytic activity	0.56953		SS1G_06695	oxidoreductase activity	0.596795		BC1G_05279	integral component of membrane	0.64975
	SBOR_8008	methyltransferase activity	0.569496		SS1G_06454	nucleic acid binding	0.596789		BC1G_10430	hydroxyethylthiazole kinase activity	0.649505
	SBOR_7448		0.569391		SS1G_07679	#N/A	0.596681		BC1G_13604	#N/A	0.649228
	SBOR_6850		0.56921		SS1G_10115	#N/A	0.596671		BC1G_04786	catalytic activity	0.648706
	SBOR_3661	iron ion binding	0.56916		SS1G_00916	nucleic acid binding	0.596576		BC1G_16090	membrane	0.648617
	SBOR_9512		0.569131		SS1G_12656	#N/A	0.596314		BC1G_02907	catalytic activity	0.648475
	SBOR_3489	integral component of membrane	0.568857		SS1G_05556	integral component of membrane	0.596246		BC1G_13086	transferase activity, transferring acyl groups other than amino-acyl groups	0.648457
	SBOR_3316		0.5688		SS1G_14072	#N/A	0.596129		BC1G_15893	#N/A	0.648347
	SBOR_8269	zinc ion binding	0.568699		SS1G_05825	membrane	0.596127		BC1G_13788	oxidoreductase activity, acting on CH-OH group of donors	0.648072
	SBOR_3572		0.568683		SS1G_14495	#N/A	0.59607		BC1G_00017	#N/A	0.647994
	SBOR_1510	protein binding	0.568679		SS1G_07464	mating-type factor pheromone receptor activity	0.596065		BC1G_05603	#N/A	0.647914
	SBOR_0590		0.568626		SS1G_14525	integral component of membrane	0.596002		BC1G_15478	#N/A	0.647858
	SBOR_2754		0.568231		SS1G_07496	#N/A	0.595972		BC1G_00626	protein binding	0.647643
	SBOR_7233	metal ion binding	0.568189		SS1G_11794	#N/A	0.595781		BC1G_10773	#N/A	0.64756
[truncated: 14,450 more rows]

## Sheet: Table S3
	Table S3: Median proteome and secretome values for randomized sTEKhot in 300 iterations. The table gives S. borealis (SBOR), S. sclerotiorum (SS1G) and B. cinerea (BOTC) median proteome and secretome (‘secr’) values for random sTEKhot. Significance is given by p-values of pairwise Wilcoxon sum rank tests performed to compare proteins from S. borealis and S. sclerotiorum, S. borealis and B. cinere…
OBSERVED VALUES	0.313	0.314	0.366	1.08	1.13	1.06
	median BOTC	median SBOR	median SS1G	median BOTC secr	median SBOR secr	median SS1G secr	wilcox BOTC SBOR	wilcox BOTC SS1G	wilcox SBOR SS1G	wilcox BOTC BOTC secr	wilcox SBOR SBOR secr	wilcox SS1G SS1G secr
	0.324244	0.379135	0.326101	0.47379	0.488215	0.478782	8.57198e-125	0.972088	2.4841e-120	5.23497e-78	3.779e-44	7.60553e-75
	0.332179	0.366479	0.331111	0.460521	0.463619	0.455724	2.43095e-116	0.340427	4.16277e-121	6.17497e-220	6.52008e-160	3.71513e-187
	0.318916	0.365242	0.319167	0.389663	0.407598	0.379487	1.11741e-51	0.923905	1.10047e-49	3.4911e-09	7.92294e-05	5.21698e-09
	0.326615	0.364538	0.326615	0.459042	0.463122	0.455725	1.75839e-113	0.5669	9.49596e-106	1.23728e-209	9.95125e-158	7.44411e-178
	0.322501	0.364431	0.324127	0.439693	0.455506	0.449938	4.94192e-128	0.383959	2.97002e-114	3.03479e-96	3.26247e-58	7.3103e-92
	0.313929	0.355884	0.32168	0.526823	0.544	0.523389	1.31132e-116	0.00968634	1.95535e-87	2.00788e-105	1.65969e-90	4.2944e-102
	0.320226	0.353956	0.318514	0.580144	0.565884	0.551928	1.32137e-33	0.669073	7.73931e-33	8.44779e-113	9.35615e-81	9.18194e-96
	0.302998	0.353767	0.307524	0.645431	0.670382	0.658533	4.08426e-95	0.34127	7.35223e-84	1.65281e-208	3.16331e-171	1.44104e-186
	0.323479	0.353599	0.323219	0.445088	0.461935	0.47404	2.52667e-58	0.465388	7.83458e-61	4.24901e-59	3.24298e-43	2.46921e-79
	0.307602	0.353219	0.307756	0.425822	0.434023	0.410266	2.63335e-113	0.636664	9.94329e-108	7.15855e-57	1.17367e-32	2.06047e-46
	0.312949	0.35302	0.325664	0.528779	0.560509	0.547994	2.54478e-45	8.2029e-07	9.79755e-21	8.81673e-118	1.48781e-98	3.13836e-97
	0.311405	0.352153	0.31201	0.567713	0.565684	0.558303	2.48353e-67	0.789592	1.43088e-66	1.7377e-124	2.80538e-89	3.71627e-114
	0.313962	0.351848	0.324093	0.493135	0.520084	0.508997	1.7106e-59	2.74162e-06	2.45723e-31	3.02998e-110	1.72324e-96	1.787e-96
	0.31709	0.351695	0.321283	0.310583	0.334196	0.324219	2.32676e-72	0.132075	2.0695e-58	0.586606	4.75953e-05	0.156313
	0.320138	0.351222	0.311962	0.474017	0.462777	0.465027	3.04969e-66	0.00011	5.50884e-94	6.26074e-118	5.1968e-64	3.28548e-90
	0.315559	0.349534	0.316495	0.264044	0.277554	0.272128	3.92459e-75	0.727822	5.07926e-69	8.4015e-16	9.29975e-38	1.1242e-09
	0.303255	0.349366	0.301918	0.342017	0.337358	0.318033	4.17928e-123	0.988444	1.57123e-120	3.88955e-13	0.337574	0.000874436
	0.334002	0.34929	0.333135	0.41359	0.420062	0.42331	3.71248e-34	0.530175	4.52536e-36	5.45957e-72	2.47643e-58	4.64172e-75
	0.316619	0.34925	0.326048	0.515498	0.544395	0.541419	4.22347e-51	2.84129e-06	1.61118e-25	4.02508e-126	5.7494e-117	4.97865e-115
	0.321872	0.348886	0.313581	0.495961	0.492372	0.491118	3.19116e-37	0.000708052	1.14647e-56	3.13119e-115	7.89786e-89	1.45211e-102
	0.315733	0.348764	0.314591	0.304472	0.307112	0.284979	1.56695e-65	0.795885	7.25548e-66	0.0417727	3.61602e-12	2.04037e-05
	0.317107	0.348674	0.323974	0.460654	0.448608	0.46216	4.5992e-45	0.000288209	4.64421e-26	4.4506e-71	3.65991e-43	9.10584e-61
	0.318036	0.34842	0.319662	0.342751	0.353173	0.338357	3.68372e-49	0.510637	2.44782e-43	0.00284564	0.486747	0.0301146
	0.330447	0.348378	0.328915	0.354931	0.348311	0.352507	4.04726e-43	0.0405192	2.66391e-54	1.24138e-06	0.586918	2.49606e-10
	0.316766	0.348308	0.32253	0.490578	0.515486	0.490745	8.02632e-82	0.0061079	7.87159e-58	4.26799e-100	5.55887e-99	1.7029e-97
	0.310378	0.348062	0.324504	0.344476	0.36009	0.357066	2.11906e-58	2.23427e-11	3.92067e-21	1.33173e-07	0.0268803	7.93861e-05
	0.317132	0.347303	0.323294	0.464605	0.48337	0.468513	3.6652e-67	0.0383373	2.82879e-50	2.23375e-91	1.2509e-72	6.94226e-85
	0.326121	0.347113	0.326742	0.31986	0.324673	0.330935	1.48966e-33	0.869215	5.93543e-33	0.255084	6.64352e-07	0.297437
	0.321583	0.346931	0.315316	0.701377	0.709838	0.710967	1.77493e-38	0.115463	1.86866e-46	3.09932e-220	4.01373e-186	1.4169e-198
	0.337594	0.346782	0.336557	0.437768	0.417484	0.437769	1.60549e-07	0.857221	6.39051e-08	2.04706e-44	2.14726e-38	1.11106e-47
	0.312283	0.345886	0.315673	0.296013	0.291668	0.283881	4.23229e-66	0.101075	6.89618e-53	0.0650977	3.40621e-18	6.34823e-07
	0.308551	0.345553	0.313356	0.257931	0.2728	0.26983	8.60789e-67	0.274128	7.21486e-56	5.44689e-17	5.24936e-36	8.35834e-10
	0.2965	0.345508	0.297615	0.255802	0.255983	0.236921	5.19278e-84	0.0907731	8.97627e-68	2.54686e-08	1.30665e-30	9.38601e-17
	0.301046	0.345322	0.30793	0.352286	0.37105	0.355055	8.0838e-68	0.00423536	1.74513e-49	4.31662e-12	0.00756349	5.20878e-07
	0.30815	0.344627	0.305473	0.559601	0.548744	0.556593	3.9379e-75	0.102879	1.69685e-84	3.83221e-180	1.3588e-129	1.02777e-151
	0.327677	0.344445	0.323562	0.360884	0.365851	0.36913	1.34632e-20	0.0170128	7.96889e-30	1.67805e-08	0.0140912	2.11845e-12
	0.325036	0.344423	0.327967	0.181461	0.194869	0.176334	7.20234e-18	0.638121	2.68755e-15	6.14287e-89	2.30537e-113	7.86427e-80
	0.335664	0.344283	0.326627	0.498601	0.482518	0.487789	1.09433e-11	5.35595e-07	1.06481e-29	1.67451e-90	8.56878e-74	5.2574e-86
	0.3236	0.343702	0.32117	0.378104	0.387512	0.385373	1.17569e-29	0.196432	1.62816e-34	1.61167e-14	5.14215e-08	9.91161e-19
	0.309069	0.342883	0.316121	0.266709	0.266814	0.251576	2.23204e-73	0.0179386	1.30327e-54	3.48122e-10	4.32088e-40	1.84367e-17
	0.306697	0.342044	0.306704	0.593644	0.617684	0.601074	1.16392e-76	0.731997	1.60485e-76	4.13863e-192	3.26711e-162	1.75859e-175
	0.304976	0.341787	0.306593	0.272451	0.287205	0.267867	4.2813e-47	0.489913	2.44345e-41	0.00191704	1.89885e-09	0.000298684
	0.328412	0.341506	0.320013	0.415738	0.406117	0.400707	8.2826e-22	0.000198271	1.27479e-37	1.90257e-47	1.83875e-29	6.0643e-38
	0.313583	0.341242	0.30898	0.43491	0.433206	0.418853	3.44894e-41	0.0347819	2.77551e-53	4.31166e-81	1.80088e-50	4.21422e-64
	0.326754	0.340766	0.32657	0.330469	0.355453	0.335158	1.71705e-09	0.525341	7.41555e-11	0.801879	0.321931	0.452744
	0.312332	0.340596	0.317956	0.346062	0.366177	0.340526	1.17604e-58	0.00461166	5.89612e-40	5.85641e-08	0.000527972	0.000393993
	0.323907	0.340255	0.318956	0.733845	0.725944	0.73561	8.01151e-28	0.0115339	2.67365e-39	7.05356e-223	1.18414e-213	1.31923e-227
	0.315409	0.339861	0.307808	0.655971	0.660368	0.663434	9.30126e-46	0.0017907	1.60397e-64	2.09439e-225	1.24182e-181	1.09501e-198
	0.317039	0.339536	0.321954	0.287533	0.296093	0.27321	7.06509e-33	0.0719829	9.35553e-24	7.52589e-06	2.2243e-11	2.14043e-10
	0.322016	0.339398	0.324239	0.539378	0.561277	0.546701	1.32325e-36	0.87429	2.76508e-35	1.9071e-147	4.43858e-148	1.83275e-157
	0.310012	0.33905	0.313464	0.257275	0.268065	0.245538	5.78341e-51	0.129623	1.49708e-40	6.63892e-19	1.50997e-38	8.05115e-25
	0.325061	0.338977	0.324112	0.411281	0.417918	0.418549	5.75036e-28	0.196221	9.38031e-33	8.61939e-50	2.07671e-48	5.2232e-58
	0.303048	0.338813	0.312832	0.549175	0.536161	0.544891	3.24826e-39	6.77514e-05	3.46249e-20	5.92719e-100	2.39147e-76	1.25374e-85
	0.322791	0.33869	0.324873	0.455366	0.479679	0.471963	5.48682e-29	0.186986	4.85263e-22	3.95117e-105	8.53527e-109	1.67351e-112
	0.331971	0.338583	0.327931	0.402155	0.390746	0.398956	5.36888e-09	0.0014029	1.87784e-18	2.95706e-50	1.85302e-32	1.71025e-50
	0.320962	0.338265	0.324839	0.382614	0.390958	0.390958	1.0484e-14	0.606641	1.09517e-12	1.04188e-30	3.94566e-30	1.05102e-35
	0.306725	0.337943	0.311508	0.206828	0.229707	0.213779	3.95049e-28	0.0414574	1.19068e-18	3.74501e-26	7.37904e-38	1.11709e-22
	0.314756	0.33771	0.311056	0.394271	0.407363	0.398504	3.03051e-44	0.170197	2.64202e-51	5.36676e-58	2.10882e-36	1.73368e-50
	0.32778	0.337374	0.32473	0.273063	0.274241	0.280897	8.05692e-09	0.233779	1.24042e-11	1.28435e-18	1.1892e-33	1.38918e-13
	0.324341	0.337202	0.324777	0.254835	0.257925	0.258306	1.90813e-13	0.362088	1.02817e-10	2.22075e-38	1.23429e-56	8.01352e-39
	0.323696	0.33718	0.322364	0.434376	0.431496	0.431904	5.26607e-14	0.146679	1.35191e-18	3.05085e-57	1.18939e-47	7.83715e-50
	0.30123	0.337077	0.31369	0.193853	0.19185	0.192468	2.81104e-73	1.75269e-07	4.99438e-37	5.24721e-76	8.92328e-122	2.62687e-77
	0.324969	0.336852	0.324363	0.297639	0.290405	0.289739	3.52129e-10	0.952735	4.06425e-10	1.06334e-07	1.32325e-18	4.9148e-11
	0.310794	0.336533	0.314342	0.222301	0.233865	0.228031	1.45564e-77	0.000651118	7.19865e-51	7.37004e-74	8.46919e-101	6.69639e-68
	0.309454	0.336312	0.319546	0.284359	0.295029	0.293817	9.25623e-77	5.62953e-12	9.38943e-32	6.09663e-05	4.93832e-23	8.9259e-07
	0.320188	0.33621	0.317433	0.274298	0.278477	0.26168	4.16034e-21	0.414843	7.89435e-24	1.02361e-13	1.08165e-29	1.93491e-21
	0.329956	0.335909	0.325069	0.282092	0.288565	0.285774	1.61465e-06	0.00112669	5.89098e-15	2.02954e-23	8.34037e-31	1.68416e-16
	0.329354	0.33571	0.330188	0.446359	0.449761	0.448379	4.55245e-10	0.273425	4.29784e-07	1.91793e-130	1.68771e-142	1.24424e-134
	0.325694	0.335531	0.325694	0.420125	0.407356	0.406267	0.20443	0.0212727	0.000481416	4.31723e-59	1.93726e-57	7.15437e-45
	0.334459	0.335492	0.331157	0.409236	0.40734	0.40734	4.00925e-05	0.00557	1.3478e-11	3.19201e-133	3.0969e-126	7.12345e-136
	0.314003	0.335094	0.321437	0.249975	0.27384	0.242577	6.43749e-24	0.000100818	4.84571e-10	4.92398e-25	2.27077e-35	2.79891e-34
	0.303704	0.335074	0.303933	0.437233	0.475225	0.46133	5.19534e-24	0.772073	2.73078e-22	1.81663e-20	5.97594e-17	2.77661e-24
	0.319476	0.335026	0.323063	0.207766	0.205392	0.20223	8.93578e-22	0.0370756	1.35889e-13	3.13418e-89	1.14077e-111	9.99894e-85
	0.315763	0.335008	0.319308	0.54243	0.562039	0.555912	5.0394e-32	0.119688	1.26253e-23	2.74929e-119	7.263e-111	1.10443e-116
	0.30739	0.334845	0.317852	0.394365	0.406875	0.390961	1.98995e-23	2.18411e-05	1.59121e-09	1.66998e-23	1.11556e-12	3.28888e-18
	0.321157	0.334465	0.331872	0.249939	0.268548	0.257301	7.22453e-17	8.83309e-09	0.0109572	4.73962e-45	1.17064e-46	4.54268e-46
	0.320468	0.334131	0.318922	0.287959	0.28354	0.276952	8.67565e-17	0.312586	3.8504e-20	1.74224e-09	6.83417e-21	9.04166e-15
	0.318112	0.333676	0.314833	0.31575	0.323492	0.311257	1.97111e-21	0.28583	1.08626e-24	0.957745	0.3415	0.714492
	0.315829	0.333647	0.317253	0.29422	0.296696	0.308474	9.36517e-29	0.915647	1.47061e-27	0.00053616	3.61174e-11	0.540312
	0.327665	0.333525	0.322819	0.397167	0.395476	0.38918	3.66342e-09	0.00155392	4.26752e-18	1.51262e-49	1.90485e-34	1.02274e-40
	0.311575	0.333406	0.315408	0.258983	0.274397	0.252925	1.38352e-27	0.055393	5.5032e-19	5.74439e-17	5.74431e-25	6.20519e-23
	0.333618	0.333333	0.328467	0.325623	0.315236	0.313433	0.146948	2.43226e-05	0.0055773	0.0121012	3.33647e-08	0.000282111
	0.314644	0.332928	0.320656	0.451855	0.460902	0.451362	1.46275e-33	0.003712	3.26901e-19	4.75675e-89	3.71783e-85	2.47437e-81
	0.313036	0.332663	0.310793	0.396154	0.383692	0.379774	3.58375e-15	0.636557	1.15608e-16	7.89435e-33	1.82428e-16	5.43933e-22
	0.313064	0.332597	0.3209	0.268754	0.285748	0.262149	1.71829e-26	4.85553e-05	4.41615e-11	4.24673e-12	5.74541e-21	3.40339e-20
	0.327587	0.332258	0.32124	0.331197	0.330055	0.332474	0.000234488	0.00088809	7.41117e-12	0.242388	0.622997	0.0203753
	0.317547	0.332215	0.321356	0.440848	0.447696	0.446243	4.41998e-22	0.18782	5.41562e-16	1.06031e-87	2.95636e-90	9.42432e-93
	0.318041	0.332164	0.318809	0.300588	0.297509	0.286888	8.77383e-20	0.254511	3.82245e-15	3.32992e-05	2.66279e-15	3.35333e-10
	0.31932	0.332042	0.31575	0.212866	0.228594	0.213441	1.48215e-08	0.12455	1.79845e-12	3.33479e-39	6.88324e-47	3.39443e-37
	0.321847	0.331899	0.322549	0.180361	0.171514	0.171682	2.20196e-08	0.931221	3.36014e-08	6.81199e-143	2.00483e-164	3.54519e-135
	0.326353	0.331849	0.322042	0.388903	0.383399	0.383561	1.58896e-06	0.000109667	8.62622e-17	6.68306e-38	2.15473e-23	4.56119e-28
	0.327924	0.331509	0.322718	0.358205	0.353069	0.35125	0.0301602	0.00246715	9.32397e-07	1.78685e-08	1.48327e-07	5.02351e-08
	0.325616	0.33148	0.321974	0.361871	0.361636	0.35126	4.92297e-08	0.0207092	2.68275e-14	6.23413e-07	1.06005e-05	1.62191e-06
	0.322636	0.331358	0.319352	0.350757	0.345973	0.337097	1.42043e-10	0.22131	3.40966e-14	0.00102957	0.0467311	0.0343297
	0.321918	0.331193	0.318437	0.300195	0.305435	0.303978	2.82694e-11	0.202754	1.7132e-14	0.0171719	1.78756e-05	0.0916771
	0.328174	0.331035	0.329686	0.358001	0.348927	0.361856	0.0103009	0.138065	0.278404	2.98009e-06	0.00637734	0.000217087
	0.316825	0.330956	0.321324	0.256273	0.261598	0.254449	2.32358e-14	0.00646466	1.05074e-06	4.05477e-27	4.38032e-43	1.97008e-34
	0.321228	0.330875	0.31968	0.240584	0.2427	0.234245	2.095e-10	0.0437271	3.77117e-16	1.79019e-42	2.62894e-68	3.42431e-48
	0.301102	0.330836	0.305757	0.163216	0.174685	0.167706	1.65085e-58	0.0171773	9.78119e-42	7.06119e-119	8.08441e-143	6.31302e-109
	0.328468	0.330772	0.33565	0.333545	0.345608	0.340826	0.0851154	2.76281e-13	2.24113e-07	0.100314	3.27822e-06	0.0419814
	0.31745	0.330688	0.3169	0.357844	0.372381	0.357928	2.3312e-16	0.28625	1.2372e-19	8.48756e-10	1.22445e-07	1.8162e-08
	0.316548	0.330684	0.328529	0.328317	0.347906	0.342225	1.13853e-17	3.05237e-12	0.0917386	0.00408331	1.58991e-05	0.00889463
	0.312252	0.330593	0.315259	0.372271	0.373136	0.365586	7.77616e-18	0.00685976	2.17664e-09	1.00803e-10	9.6508e-05	6.2221e-06
	0.317912	0.330332	0.317315	0.356272	0.347083	0.345378	5.48173e-15	0.926257	1.44032e-14	8.82155e-12	0.00122207	9.38985e-05
	0.316706	0.330264	0.321605	0.298289	0.308429	0.307196	7.63276e-15	0.000143118	2.81048e-05	0.00812144	4.45496e-05	0.000854205
	0.324895	0.330108	0.323941	0.396179	0.394058	0.390397	0.000466094	0.604502	7.44769e-05	6.45872e-62	1.18932e-59	8.8293e-51
	0.320815	0.330023	0.31867	0.370112	0.365468	0.360561	3.41823e-12	0.218154	1.21248e-15	1.89104e-21	9.10299e-14	3.82169e-18
	0.318424	0.329898	0.321321	0.635311	0.637635	0.628808	1.51944e-22	0.161272	3.20544e-16	1.90984e-204	6.76165e-211	2.56157e-206
	0.320982	0.329801	0.317903	0.345731	0.343175	0.33394	4.6344e-10	0.19692	5.60184e-14	2.77344e-07	0.00591387	0.0315435
	0.330595	0.329751	0.336068	0.174941	0.170029	0.169287	0.465668	0.00039366	5.31674e-05	5.05191e-204	3.83177e-202	6.08033e-192
	0.321423	0.329645	0.315826	0.293574	0.274957	0.276768	6.72879e-09	0.136021	2.5618e-13	4.15215e-09	2.76672e-27	8.79295e-15
	0.324462	0.329396	0.319445	0.33927	0.332422	0.330473	3.68539e-05	2.04033e-07	6.9405e-19	2.2156e-05	0.518938	0.00111629
	0.325993	0.329353	0.326952	0.193817	0.193817	0.192725	0.218383	0.21433	0.988487	7.13647e-143	2.31163e-153	1.2684e-142
	0.32214	0.329116	0.327006	0.166608	0.158545	0.161776	1.11099e-05	0.0132954	0.060114	2.37625e-161	5.27658e-178	6.8856e-152
	0.318916	0.328952	0.314799	0.273369	0.269226	0.265998	2.6734e-11	0.384133	8.66148e-14	6.76874e-17	3.04893e-35	2.88133e-22
	0.33024	0.328947	0.333338	0.150812	0.14591	0.147774	0.762074	0.0784715	0.0519273	3.41304e-188	3.64477e-189	1.1086e-172
	0.320578	0.32883	0.319443	0.418672	0.431505	0.436526	5.80688e-09	0.278919	2.85982e-11	5.86189e-61	2.84656e-62	1.7238e-61
	0.315579	0.328824	0.316733	0.107356	0.115984	0.107256	8.25786e-09	0.551844	3.20597e-07	3.77153e-240	2.20633e-223	8.48623e-204
	0.318061	0.328426	0.31714	0.342692	0.343233	0.332113	2.95901e-11	0.838273	1.82379e-10	0.00080807	0.017154	0.00477749
	0.32089	0.328325	0.315393	0.280216	0.273504	0.265825	5.52819e-07	0.168392	1.7902e-10	5.76103e-11	5.57635e-27	2.45404e-18
	0.32326	0.328159	0.322192	0.232083	0.247772	0.231696	0.0478264	0.551613	0.0127767	7.62291e-32	1.44551e-30	1.76699e-30
	0.31286	0.328086	0.325448	0.275131	0.290847	0.281363	1.62968e-17	1.67866e-12	0.148507	4.79915e-15	2.02114e-13	1.21554e-17
	0.31948	0.328027	0.320162	0.329932	0.336418	0.326053	1.60269e-07	0.068591	0.000322684	0.180335	0.615804	0.464873
	0.324991	0.32792	0.330477	0.13749	0.131905	0.132574	0.290779	0.0485467	0.379572	7.57441e-203	3.5039e-211	2.91272e-193
	0.317181	0.327734	0.326876	0.413246	0.409847	0.421426	1.52031e-09	2.2158e-08	0.543009	1.03878e-19	1.38594e-13	2.74032e-16
	0.309209	0.327605	0.310197	0.346305	0.347727	0.337174	2.94666e-27	0.694384	2.14963e-24	2.93543e-08	0.000563491	3.02276e-05
	0.329583	0.327508	0.329732	0.323935	0.317754	0.318304	0.0544077	0.196431	0.00241364	0.100763	0.00124543	0.0029095
	0.308614	0.327381	0.318992	0.332899	0.345491	0.330708	2.11239e-17	8.28119e-09	0.00410088	0.0382263	0.867822	0.561191
	0.306076	0.327347	0.307414	0.342182	0.352011	0.338298	6.59553e-24	0.592371	5.58369e-25	3.79673e-09	5.58107e-06	3.83767e-07
	0.324285	0.327072	0.322807	0.43762	0.429441	0.417913	0.0213629	0.768668	0.0360509	2.25637e-54	3.37527e-52	1.52773e-44
	0.318101	0.326964	0.322904	0.42275	0.40579	0.426013	3.31319e-07	0.00125919	0.0507578	4.06964e-27	2.07989e-18	9.99331e-24
	0.319039	0.326945	0.323117	0.570377	0.549648	0.572421	6.09665e-11	0.000940897	0.00067776	3.13294e-142	1.45682e-123	3.18542e-121
	0.328966	0.326918	0.325194	0.31738	0.325889	0.321879	0.904204	0.000511764	0.00203943	0.740832	0.143349	0.168897
	0.326426	0.326841	0.333141	0.287716	0.299731	0.299527	0.34011	2.52861e-13	9.84206e-16	7.57386e-32	3.32146e-17	1.27643e-22
	0.328224	0.326767	0.332553	0.32497	0.32409	0.324366	0.0883862	0.000601325	6.10633e-07	0.188037	0.245267	0.0711898
	0.323356	0.326669	0.324852	0.219367	0.212359	0.21146	0.0759477	0.776528	0.144664	8.1663e-109	4.83296e-124	3.38888e-110
	0.322647	0.325615	0.318663	0.379767	0.367708	0.366097	0.00258601	0.00501086	1.69139e-08	5.40963e-36	5.47314e-27	1.79724e-22
	0.325828	0.325578	0.3319	0.252692	0.263288	0.24649	0.116649	6.09111e-06	1.04489e-08	3.20754e-49	4.97028e-49	3.74371e-55
	0.326486	0.325409	0.319757	0.497807	0.506159	0.517258	0.164769	0.0261287	0.000371043	8.05621e-23	2.0231e-27	1.59836e-32
	0.324205	0.325387	0.315977	0.49064	0.490427	0.502238	0.0862672	0.00035488	4.27471e-07	3.37163e-96	1.28943e-95	8.54885e-92
	0.31967	0.325113	0.320444	0.488119	0.493995	0.496309	1.56439e-06	0.821898	1.22215e-05	3.6375e-112	1.71557e-133	1.01924e-121
	0.32319	0.325043	0.316746	0.353148	0.357214	0.347165	0.107506	0.00101569	2.82572e-06	3.14443e-09	4.35408e-09	1.8602e-08
	0.322642	0.324929	0.320371	0.202289	0.216609	0.206054	0.779831	0.151656	0.102631	6.83963e-58	6.67656e-58	1.27981e-49
	0.313013	0.324911	0.318836	0.114286	0.120595	0.114917	4.42208e-06	0.0164738	0.0242568	7.49757e-235	6.0862e-221	1.28379e-201
	0.330559	0.324857	0.316954	0.392036	0.38637	0.393568	0.701645	9.266e-09	5.46674e-07	2.16366e-25	1.31602e-25	1.28423e-29
	0.328186	0.324837	0.328466	0.337756	0.330405	0.331341	0.157332	0.152753	0.00753127	0.174291	0.509069	0.554305
	0.31357	0.324832	0.323038	0.108186	0.118562	0.113848	4.57363e-05	0.00282115	0.225471	9.89547e-238	1.53912e-220	3.86585e-206
	0.318845	0.324437	0.314357	0.5408	0.511986	0.508921	4.309e-07	0.000790252	7.88486e-16	2.36765e-155	2.55248e-134	3.74124e-130
	0.321091	0.324396	0.327441	0.343234	0.352186	0.349529	0.0192006	1.39612e-05	0.0513153	1.34609e-06	2.87083e-12	2.04813e-07
	0.328249	0.324376	0.323574	0.412741	0.415501	0.414687	0.000334305	6.46137e-05	0.699619	2.95771e-40	1.34799e-48	9.34615e-39
	0.325377	0.32432	0.32615	0.347754	0.339192	0.335482	0.39068	0.318716	0.0815223	5.46106e-05	0.00288816	0.177126
	0.323614	0.324225	0.333116	0.402222	0.386833	0.400658	0.386436	6.27556e-06	0.000539776	1.46694e-10	8.57257e-08	1.52631e-07
	0.320519	0.323988	0.325356	0.42956	0.418555	0.435578	0.000996263	0.00298106	0.745287	1.07712e-26	1.59484e-25	4.44278e-27
	0.31612	0.323969	0.324585	0.209741	0.209418	0.215381	3.43935e-05	0.000858583	0.356925	2.20319e-59	1.54e-71	7.76463e-55
	0.309996	0.323966	0.318341	0.383793	0.384555	0.369773	5.03677e-13	6.51769e-07	0.0208662	5.6604e-11	5.718e-08	1.42887e-06
	0.31325	0.323924	0.316025	0.34523	0.349422	0.345375	5.20292e-12	0.0795445	4.15174e-07	0.000219307	0.0105678	0.00156085
	0.32321	0.32384	0.325561	0.355077	0.362543	0.352302	0.919631	0.23483	0.303155	2.01511e-05	1.21618e-07	0.000461129
	0.3248	0.323512	0.328363	0.332783	0.330049	0.329038	0.208178	0.0235546	0.000919187	0.0610878	0.0208103	0.4775
	0.300794	0.323298	0.312489	0.193295	0.196151	0.199228	1.09923e-31	8.69305e-12	3.84551e-07	7.69136e-68	4.74602e-106	1.64673e-73
	0.324321	0.323286	0.32589	0.440244	0.417644	0.430262	0.902857	0.963557	0.958934	4.29709e-48	3.70981e-37	9.28368e-44
	0.317131	0.323179	0.32264	0.288222	0.29882	0.287316	0.00868756	2.23662e-05	0.158536	1.10054e-09	1.69418e-09	4.02505e-14
	0.331162	0.323151	0.328174	0.102165	0.100433	0.100411	5.32866e-09	0.0163791	0.000387803	1.99937e-254	5.31356e-230	9.891e-225
	0.315991	0.323118	0.310416	0.385692	0.373771	0.36467	1.77207e-09	0.0040022	7.98461e-18	4.60103e-36	2.77636e-20	6.1656e-21
	0.320313	0.323078	0.323738	0.370404	0.380924	0.380114	0.244165	0.207453	0.988726	4.75401e-12	2.13716e-18	8.70303e-14
	0.331595	0.322914	0.329705	0.142917	0.146733	0.148326	2.47282e-14	0.0208043	7.51555e-08	1.58501e-244	2.81585e-228	1.49299e-220
	0.324651	0.3228	0.323256	0.430309	0.422922	0.412853	0.329899	0.832743	0.489502	3.7774e-73	1.23378e-79	1.04498e-56
	0.321631	0.322677	0.319534	0.196711	0.186777	0.194058	0.143356	0.600532	0.0531119	2.35116e-111	1.27407e-133	2.15024e-107
	0.323431	0.32261	0.335912	0.280971	0.298058	0.287391	0.0454572	6.71856e-11	1.52862e-16	1.34317e-13	5.82905e-05	9.54811e-14
	0.320243	0.322471	0.323531	0.350867	0.352885	0.338486	0.0148208	0.00126225	0.527383	3.04753e-06	9.74046e-06	0.0115741
	0.328493	0.322377	0.320263	0.301992	0.3056	0.300852	0.000577568	1.68642e-07	0.105302	1.48389e-05	0.0119025	0.00666166
	0.320302	0.322321	0.322981	0.117716	0.122276	0.120293	0.395596	0.606905	0.173182	1.89753e-225	1.71545e-218	8.51345e-214
	0.321028	0.322058	0.321979	0.118317	0.122316	0.121758	0.638503	0.958685	0.661311	7.3009e-215	9.25098e-203	7.52982e-198
	0.310946	0.321972	0.308522	0.336884	0.354874	0.352175	6.45996e-06	0.467084	1.66347e-07	0.0175178	0.00940445	5.74066e-05
	0.321035	0.32162	0.327604	0.257164	0.265908	0.254443	0.259285	2.86247e-05	4.88168e-07	2.13096e-43	9.02078e-40	2.4485e-47
	0.326117	0.321468	0.32347	0.390571	0.394302	0.391609	5.1854e-05	0.0935042	0.0273396	7.33215e-34	8.70857e-50	3.21035e-38
	0.325413	0.321394	0.329677	0.295998	0.287363	0.299434	0.555028	0.00400061	0.000720701	1.82538e-09	2.18788e-15	1.01953e-09
	0.323111	0.32103	0.321912	0.173502	0.1869	0.178309	0.410583	0.854216	0.297504	2.24914e-87	4.69676e-93	2.92272e-79
	0.317734	0.320703	0.322372	0.178357	0.164078	0.165672	0.0239738	0.0259971	0.951151	4.7286e-140	3.79881e-157	4.12258e-133
	0.324247	0.32067	0.320432	0.111782	0.117194	0.115698	0.00641257	0.0147119	0.663725	2.12961e-247	2.67782e-221	3.59915e-216
	0.315254	0.320469	0.323677	0.381206	0.370206	0.383585	0.000411366	1.10551e-06	0.246497	2.94628e-15	4.59136e-14	4.63619e-14
	0.307308	0.320383	0.30712	0.319159	0.311542	0.307385	4.3063e-17	0.487156	1.5403e-14	0.00253033	0.131075	0.491439
	0.321572	0.320187	0.322931	0.197463	0.212142	0.208074	0.517571	0.840531	0.566374	2.5441e-63	7.01869e-65	1.60802e-54
	0.318571	0.319821	0.325499	0.372506	0.387948	0.375369	0.999583	3.65057e-05	7.15856e-05	7.6534e-17	7.6592e-31	9.41521e-16
	0.319083	0.319764	0.321625	0.447615	0.42797	0.438471	0.74842	0.118352	0.214517	3.78628e-51	1.73162e-46	8.0688e-44
	0.322207	0.319724	0.331565	0.315004	0.302687	0.310724	0.981754	1.22832e-06	4.45045e-06	0.031444	0.000751165	4.523e-05
	0.315695	0.31947	0.327081	0.273734	0.277306	0.293039	0.00855016	1.62855e-09	0.00116307	1.51587e-08	4.70608e-10	1.37889e-05
	0.320685	0.319463	0.316957	0.432406	0.419253	0.43354	0.933515	0.163437	0.158526	2.17421e-47	2.81072e-45	1.52288e-41
	0.320867	0.319459	0.317296	0.413302	0.402018	0.409747	0.903563	0.426026	0.388634	1.31e-31	1.11879e-24	3.41622e-28
	0.32045	0.319306	0.312375	0.390659	0.384583	0.388093	0.202163	0.00241487	3.46579e-05	8.31802e-29	2.81804e-26	3.57667e-25
	0.314793	0.31917	0.321728	0.240537	0.239059	0.23142	0.0182602	0.000318633	0.250512	2.85671e-42	5.03654e-62	9.39857e-57
	0.324466	0.319164	0.321505	0.346634	0.351557	0.355666	0.247879	0.352426	0.848715	0.00479709	0.000124476	1.6857e-05
	0.324256	0.319039	0.313339	0.388691	0.395714	0.395958	0.137405	1.1988e-08	9.86545e-05	7.45521e-33	1.1372e-38	1.66294e-37
	0.327929	0.319023	0.321209	0.309724	0.299522	0.294828	6.6152e-08	0.000159516	0.125248	3.08524e-05	9.57516e-08	2.74215e-07
	0.322788	0.318841	0.320162	0.129829	0.138873	0.136036	7.70844e-06	0.0534005	0.00882111	3.44084e-224	4.3287e-203	2.12166e-197
	0.326054	0.318717	0.317431	0.401205	0.416673	0.415451	0.0124464	1.3929e-05	0.101101	3.34063e-41	4.99683e-54	3.14133e-43
	0.312948	0.318337	0.320888	0.503018	0.506211	0.507727	0.00134564	4.21653e-05	0.41018	3.65895e-102	3.08813e-113	2.32786e-93
	0.31631	0.318248	0.321558	0.346522	0.341233	0.348666	0.148702	0.000296853	0.0513042	7.29114e-09	1.18379e-05	0.000319385
	0.307787	0.318093	0.31985	0.18795	0.196778	0.197386	5.5552e-09	2.67505e-09	0.901773	1.23819e-76	4.17921e-90	2.34241e-75
	0.316773	0.317943	0.319908	0.164025	0.172875	0.169554	0.763587	0.197016	0.111762	1.05753e-173	6.52815e-158	3.2275e-147
	0.318402	0.317582	0.323072	0.313561	0.312	0.313225	0.532903	0.00328372	0.000602459	0.718497	0.152763	0.12454
	0.325291	0.317558	0.329103	0.302028	0.325813	0.334468	0.233443	0.585213	0.0776184	0.0212773	0.449967	0.879915
	0.326945	0.317526	0.326946	0.154542	0.157414	0.154947	7.92901e-19	0.945153	7.68618e-19	1.77601e-237	1.05843e-218	7.53578e-224
	0.321188	0.317466	0.330177	0.168396	0.163305	0.167325	0.148334	0.00243634	9.97094e-06	1.38292e-127	6.80833e-132	1.95918e-123
	0.316732	0.317116	0.326532	0.153634	0.154282	0.160276	0.331762	1.68034e-05	0.00155872	2.29635e-131	6.90198e-138	8.02497e-131
	0.321166	0.317028	0.322634	0.295567	0.298335	0.295608	0.00808237	0.211216	0.000147978	8.90911e-05	0.00075716	3.99398e-05
	0.304065	0.317026	0.321334	0.162108	0.167963	0.162795	4.97107e-07	9.66553e-11	0.246471	1.76869e-111	1.29007e-122	1.15986e-108
	0.317761	0.317009	0.319323	0.581674	0.573866	0.619483	0.238128	0.236165	0.976277	9.77591e-144	4.21145e-136	3.33294e-132
	0.320905	0.316776	0.323024	0.309096	0.300308	0.300575	0.0486632	0.043041	0.000110197	0.00550485	6.96784e-05	2.12027e-05
	0.309644	0.316356	0.323117	0.13701	0.141295	0.143167	0.0108658	3.12858e-08	0.00601947	2.66848e-159	4.13932e-171	2.463e-156
	0.324546	0.316246	0.325221	0.307493	0.320686	0.336508	0.279893	0.958302	0.30092	0.0726765	0.497015	0.584813
	0.325657	0.31624	0.319545	0.405613	0.393949	0.402556	3.22685e-11	7.35931e-06	0.0358269	4.9289e-44	2.01088e-56	4.68534e-41
	0.321802	0.316221	0.322773	0.28842	0.286151	0.291823	0.00978515	0.833629	0.0193985	4.10441e-11	1.52932e-11	5.94204e-07
	0.319485	0.316215	0.3183	0.168808	0.170391	0.161459	2.40046e-05	0.285963	0.00151123	4.94651e-128	6.38985e-112	9.29529e-118
	0.32091	0.316143	0.327564	0.325417	0.318499	0.325699	0.105352	6.87011e-06	3.52023e-09	0.284225	0.230536	0.0333012
	0.326324	0.316107	0.326814	0.305313	0.309049	0.306499	1.44071e-17	0.634893	6.85729e-18	1.13457e-06	0.123923	0.000733818
	0.31447	0.315727	0.327144	0.156137	0.15965	0.162506	0.325161	4.97484e-06	0.0007519	6.90857e-113	3.44985e-123	2.59156e-118
	0.312776	0.315207	0.314079	0.163066	0.160549	0.161842	0.0322336	0.269954	0.306487	4.91683e-144	1.55821e-163	4.71968e-136
	0.326349	0.314928	0.321984	0.338784	0.343314	0.339915	2.71607e-11	0.0140147	3.10494e-05	0.000765584	2.80854e-13	1.52183e-06
	0.318483	0.314773	0.320177	0.348784	0.361436	0.369598	0.9584	0.819801	0.885864	0.291678	0.00442424	0.00257701
	0.312869	0.31463	0.324007	0.278461	0.289023	0.280526	0.0545287	4.38842e-11	4.147e-06	1.42838e-09	1.10089e-07	5.68035e-12
	0.306802	0.314597	0.307461	0.364217	0.333918	0.345453	0.00111964	0.698551	0.00405017	3.04602e-12	0.000175937	3.4917e-05
	0.320722	0.314479	0.332585	0.277438	0.288434	0.283471	4.09352e-08	1.19002e-08	1.35999e-27	3.48161e-14	2.65206e-05	8.12246e-18
	0.311635	0.314444	0.315158	0.216772	0.203251	0.204524	0.000750592	0.042011	0.174673	2.86968e-60	5.03006e-83	2.72554e-76
	0.320068	0.313487	0.330289	0.297791	0.298622	0.299242	0.0337188	2.7808e-08	2.13342e-13	9.57365e-06	7.96064e-06	8.45624e-10
	0.325818	0.313284	0.327441	0.114649	0.119892	0.119744	2.81013e-19	0.431502	3.00816e-22	1.29929e-261	6.01347e-244	3.43122e-238
	0.318292	0.313099	0.322311	0.418973	0.409448	0.428073	0.0963701	0.000327025	2.90721e-07	5.62821e-38	8.62909e-42	1.02932e-37
	0.313128	0.313071	0.325992	0.198066	0.20292	0.20797	0.239738	2.67956e-11	2.16626e-07	9.14889e-83	4.10988e-94	1.02637e-76
	0.3222	0.313062	0.323352	0.121749	0.125449	0.125429	7.43777e-11	0.484147	6.93161e-13	8.63744e-246	1.64148e-225	2.69367e-227
	0.323931	0.312474	0.333061	0.163415	0.162906	0.169636	2.17006e-05	2.66505e-05	1.40958e-16	8.39216e-138	2.9895e-143	2.47361e-130
	0.321867	0.312344	0.323931	0.432584	0.42867	0.424607	0.00106694	0.010924	1.67589e-08	5.78042e-40	1.04294e-53	1.31386e-36
	0.322286	0.312116	0.320962	0.372941	0.389699	0.406923	0.180565	0.642478	0.384279	0.000387987	6.28691e-08	1.25894e-09
	0.31479	0.312071	0.318195	0.13427	0.138878	0.137516	0.0309856	0.185323	0.000531194	2.98202e-203	6.08708e-202	6.59663e-191
	0.323765	0.31193	0.327076	0.306492	0.300148	0.303087	4.98331e-09	0.00228504	5.14644e-18	0.000241104	0.00167348	1.00646e-06
	0.318741	0.311737	0.328713	0.169831	0.164642	0.169053	0.000703423	0.000180875	2.54744e-12	1.39994e-117	1.53931e-121	8.37774e-120
	0.31945	0.311715	0.330132	0.160745	0.165383	0.167447	0.00103089	1.02945e-06	2.23712e-15	1.88184e-143	8.1606e-142	3.37686e-139
	0.324072	0.311523	0.337446	0.140534	0.1408	0.146875	1.40571e-08	1.72185e-11	9.08074e-33	3.11324e-188	9.9631e-182	1.56095e-179
	0.321261	0.311408	0.327849	0.335161	0.327415	0.333543	1.75737e-06	3.56528e-05	4.3284e-18	0.613977	0.17549	0.282691
	0.318911	0.311222	0.322112	0.133498	0.137298	0.141449	1.21441e-06	0.0542821	2.57563e-11	1.11145e-230	7.53746e-208	2.21897e-205
	0.316421	0.310993	0.323221	0.378723	0.364234	0.368328	0.022228	2.45072e-05	2.53533e-10	2.65243e-13	1.83036e-13	5.55391e-08
	0.312831	0.310148	0.316552	0.250184	0.258154	0.246021	0.0250019	0.000284851	2.18373e-08	1.32042e-36	3.21342e-36	1.55087e-50
	0.314623	0.309652	0.328529	0.192855	0.192463	0.198061	0.233552	1.70396e-11	6.03396e-14	2.76402e-91	1.59082e-101	9.0444e-91
	0.318588	0.309471	0.322306	0.153358	0.14391	0.14656	5.58853e-07	0.17362	3.44473e-10	5.65503e-162	5.52887e-167	1.54635e-165
	0.316876	0.30913	0.317776	0.146806	0.149021	0.154031	8.54184e-07	0.619096	8.52167e-08	1.27924e-213	1.50441e-199	1.7622e-185
	0.318242	0.309095	0.328781	0.157461	0.157271	0.162483	4.24222e-05	3.09434e-06	1.70917e-17	8.86731e-138	1.11145e-134	3.95806e-135
	0.321748	0.308913	0.317266	0.32735	0.333141	0.338022	0.0514223	0.482164	0.224099	0.731763	0.47115	0.251024
	0.320296	0.308622	0.319694	0.328498	0.343221	0.354056	0.0273804	0.858514	0.0419999	0.531091	0.00927302	0.0105926
	0.313285	0.308296	0.313477	0.187056	0.192819	0.191588	0.000317176	0.648719	0.00146535	7.37097e-136	5.80572e-121	3.94088e-110
	0.315289	0.307665	0.327006	0.175067	0.173783	0.176994	0.000335995	1.74014e-06	3.23056e-16	5.03288e-106	2.00309e-117	7.18535e-113
	0.316024	0.306151	0.317696	0.188079	0.182598	0.179353	8.05063e-12	0.628371	1.43851e-12	6.51313e-97	1.17132e-86	1.67683e-95
	0.328345	0.306093	0.321843	0.294608	0.277819	0.276453	4.19878e-34	0.00241737	2.52332e-19	2.30719e-11	8.07084e-07	1.17515e-14
	0.315527	0.305849	0.318004	0.166327	0.160338	0.158118	6.46696e-08	0.96767	1.36296e-07	1.0889e-135	1.68499e-125	2.30117e-133
	0.319382	0.305813	0.319949	0.128041	0.132852	0.133571	1.62779e-21	0.235969	4.53787e-26	3.32818e-236	3.64377e-220	1.30676e-217
	0.331962	0.305107	0.325473	0.301355	0.271543	0.285995	1.57741e-48	0.000528673	4.51501e-28	2.71114e-10	5.84366e-09	9.8465e-14
	0.320767	0.304889	0.318052	0.67488	0.629937	0.677817	0.0188099	0.459156	0.106019	7.50908e-82	5.64007e-72	1.53887e-73
	0.307376	0.303732	0.309673	0.152971	0.155341	0.154408	0.000691026	0.230781	6.56243e-06	8.10672e-157	3.66239e-154	1.03735e-150
	0.328602	0.303303	0.32108	0.226263	0.213008	0.216757	1.24317e-51	0.0237347	5.4211e-36	3.81057e-69	1.669e-54	9.41355e-72
	0.317321	0.303134	0.317846	0.205483	0.199046	0.198357	2.50801e-20	0.633185	1.02938e-17	7.56218e-77	1.71558e-60	2.64954e-76
	0.326259	0.302681	0.323229	0.328883	0.302097	0.319676	8.56096e-42	0.121613	1.13455e-31	0.566049	0.775864	0.0998062
	0.327262	0.302475	0.319851	0.255982	0.250696	0.246649	2.69925e-43	0.000595187	4.14192e-25	9.08269e-34	1.92333e-22	9.1513e-34
	0.326237	0.302407	0.325549	0.192029	0.181158	0.182005	8.26344e-41	0.333781	5.46332e-34	2.12054e-110	5.22189e-97	8.45614e-108
	0.328836	0.301974	0.323026	0.208139	0.20106	0.199416	2.65446e-54	0.00613165	3.61135e-36	8.98014e-98	1.67993e-76	2.34354e-96
	0.31952	0.300873	0.331167	0.165335	0.161223	0.170701	1.86875e-18	7.18671e-08	2.17821e-43	3.58755e-136	4.76594e-129	2.38401e-140
	0.323915	0.300436	0.319872	0.207339	0.192957	0.199606	5.91532e-37	0.296307	4.51279e-30	5.86351e-90	1.34286e-80	1.18254e-93
	0.31611	0.300414	0.326699	0.197434	0.198767	0.210343	1.58882e-15	1.88604e-09	2.67965e-42	5.00138e-86	2.92176e-84	1.82037e-88
	0.313783	0.299212	0.315516	0.400721	0.380032	0.398388	8.55698e-08	0.552406	1.24408e-06	1.11418e-23	3.03946e-24	1.8395e-20
	0.328869	0.299114	0.321635	0.231917	0.217719	0.223647	1.61916e-66	5.01584e-05	6.79257e-39	3.7552e-65	3.44117e-50	9.86545e-61
	0.325006	0.298464	0.320818	0.222114	0.204864	0.209226	5.68115e-55	0.0146306	2.68498e-38	1.33526e-79	4.34745e-65	8.91298e-81
	0.310569	0.29791	0.304815	0.444045	0.413987	0.44509	0.000394471	0.103188	0.0501414	2.24358e-30	4.48824e-25	1.20618e-27
	0.33155	0.297085	0.325961	0.191515	0.181729	0.180627	9.07899e-87	0.0412424	3.93224e-67	1.82185e-135	2.71334e-103	6.2597e-128
	0.324393	0.296258	0.319486	0.225599	0.219023	0.215906	1.62378e-65	0.0673642	7.76566e-50	6.36834e-76	4.68349e-54	6.55881e-69
	0.32597	0.294171	0.319828	0.327685	0.306974	0.330297	1.04966e-40	0.0310632	2.82415e-28	0.251546	0.00400567	0.0807363
	0.319694	0.293841	0.317632	0.197005	0.182139	0.178834	3.58882e-46	0.105365	1.3349e-35	1.26408e-82	2.43509e-65	3.62125e-90
	0.323912	0.293131	0.320855	0.307247	0.294708	0.306166	9.22168e-64	0.0715032	8.32181e-49	0.000733579	0.859996	0.000787127
	0.307253	0.292998	0.300861	0.393191	0.352758	0.391349	0.000815424	0.220906	0.0305758	5.0805e-16	9.25265e-14	3.61471e-15
	0.324421	0.29244	0.324767	0.348358	0.328575	0.350225	1.84587e-39	0.464667	1.97772e-34	0.000241973	2.96413e-09	2.27689e-05
	0.329714	0.29176	0.319591	0.483057	0.439882	0.467724	1.93713e-21	0.0141464	2.72652e-12	2.49024e-32	1.8931e-38	4.86256e-30
	0.320979	0.290586	0.317136	0.365409	0.351266	0.365068	5.41905e-32	0.315095	4.31207e-26	8.04125e-12	5.34432e-17	4.60921e-12
	0.29888	0.289811	0.302226	0.474299	0.443914	0.496437	0.00387138	0.906793	0.00551848	3.1209e-41	2.93769e-37	1.32215e-37
	0.324569	0.286494	0.317984	0.442597	0.403993	0.440576	1.73631e-25	0.0476899	5.16011e-17	6.69223e-18	3.87147e-23	1.33002e-17
	0.32056	0.284754	0.313632	0.446528	0.406093	0.442222	1.13534e-21	0.038061	7.93391e-14	1.68362e-25	2.84278e-29	3.565e-25
	0.321567	0.27853	0.313699	0.356678	0.323444	0.360921	1.30008e-36	0.0319066	3.33246e-25	0.000466687	1.75293e-07	3.045e-05
	0.314421	0.27814	0.304467	0.327061	0.295053	0.316443	7.30538e-28	0.00979031	4.9286e-17	0.00653544	5.00383e-05	0.000868136
	0.324293	0.278051	0.315538	0.345541	0.311047	0.340416	3.96965e-36	0.0343975	1.08398e-24	0.00488153	6.62083e-06	0.00357842
	0.302884	0.277643	0.298504	0.33448	0.312111	0.333606	1.9424e-12	0.381212	6.32018e-10	5.2857e-05	5.45207e-06	0.000906935
	0.322249	0.276441	0.310963	0.41522	0.368922	0.415325	1.47914e-36	0.0272818	7.36835e-25	4.66446e-15	6.34103e-22	3.58605e-16
	0.311068	0.27598	0.307476	0.363739	0.33393	0.360997	7.64597e-29	0.105181	2.16477e-21	3.64021e-08	9.46355e-12	1.03781e-08
	0.304766	0.275805	0.302363	0.380427	0.343162	0.382201	4.61877e-21	0.116308	1.64046e-15	1.961e-11	7.52354e-14	2.1935e-11
	0.318762	0.274944	0.31932	0.33179	0.31307	0.342261	1.31406e-36	0.539469	2.04693e-32	0.0111843	6.19887e-06	0.00291271
	0.336894	0.256236	0.330318	0.130989	0.112774	0.127061	3.10366e-116	0.268653	7.88202e-103	3.00157e-99	3.60392e-62	2.50833e-85
	0.346347	0.25094	0.33709	0.0961838	0.0927099	0.100186	5.2668e-141	0.165316	1.09846e-124	2.16029e-141	1.41098e-91	3.98032e-113
	0.325582	0.247076	0.322014	0.0727686	0.0654369	0.0761529	2.18845e-79	0.73177	4.88283e-76	5.27941e-186	5.48984e-135	5.2006e-158
	0.343285	0.246107	0.333132	0.0724692	0.0676899	0.0750904	9.79615e-145	0.0246794	2.29017e-121	1.12459e-198	8.96742e-150	5.09513e-173
	0.322169	0.245792	0.318328	0.0642396	0.0556908	0.0619543	5.10249e-84	0.561566	3.02196e-78	3.15738e-194	3.18261e-148	5.24335e-175
	0.323206	0.245187	0.31816	0.0857138	0.0829854	0.0922492	2.39735e-95	0.423142	4.75198e-88	2.10827e-149	5.40506e-101	1.06974e-124
	0.319402	0.244671	0.317896	0.109313	0.100536	0.10472	1.9644e-80	0.713922	2.65745e-75	9.69911e-95	2.91549e-68	1.77307e-85
	0.331319	0.244661	0.321879	0.0745839	0.0707834	0.0820576	1.28272e-120	0.255682	1.74982e-107	6.30707e-182	1.54683e-127	1.47484e-154
	0.337064	0.243641	0.329809	0.0730343	0.0645967	0.078384	2.58434e-124	0.383982	2.89075e-113	2.48778e-186	3.06929e-135	3.58707e-158
	0.31695	0.242676	0.319142	0.0726651	0.0679553	0.080293	1.75764e-87	0.905129	2.91594e-85	1.29498e-177	1.01715e-123	1.52908e-149
	0.329446	0.237938	0.322705	0.0571901	0.0498065	0.0595677	4.8811e-131	0.131881	5.11344e-115	3.08514e-227	5.21145e-176	1.50285e-202
	0.323085	0.23385	0.318771	0.063395	0.057459	0.0678705	1.5207e-137	0.258184	1.01665e-123	1.67984e-206	1.68039e-152	3.78337e-183

## Sheet: Table S4
			Table S3: Comparison of the distribution of 23 protein properties in complete proteomes versus secretomes for the three Sclerotiniaceae species. The table gives p-values of pairwise Wilcoxon sum rank tests performed to compare complete proteomes and secretomes in S. borealis, B. cinerea, and S. sclerotiorum. ‘+’ means enriched in the secretome, ‘-‘ means depleted in the secretome, ‘x’ means not s…
			BOTC	SBOR	SS1G	Status in secretome			BOTC	SBOR	SS1G
		Ala	1.8433e-107	1.731534e-78	1.782321e-90	+		Ala	+	+	+
		Arg	3.802485e-250	7.493267e-229	1.583249e-223	-		Arg	-	-	-
		Asn	3.020932e-46	7.009545e-40	6.386281e-45	+		Asn	+	+	+
		Asp	2.894008e-07	1.551606e-22	3.0656e-12	-		Asp	-	-	-
		Cys	1.326161e-09	9.434205e-15	5.295859e-10	+		Cys	+	+	+
		Disorder	1.253044e-191	1.285991e-138	1.431926e-164	-		Disorder	-	-	-
		Gln	3.178441e-06	7.330535e-11	0.001205549	-		Gln	-	-	-
		Glu	3.931406e-166	1.48051e-183	1.756594e-158	-		Glu	-	-	-
		Gly	1.095641e-60	6.445634e-57	1.986895e-54	+		Gly	+	+	+
		His	1.881391e-55	5.723291e-62	1.073089e-47	-		His	-	-	-
		Ile	1.090776e-07	0.00806765	4.932188e-07	-		Ile	-	-	-
		Leu	1.358708e-16	4.852399e-22	3.336441e-24	-		Leu	-	-	-
		Lys	2.736214e-127	2.3656e-130	3.568123e-122	-		Lys	-	-	-
		Met	6.026684e-90	1.521235e-69	2.261737e-89	-		Met	-	-	-
		Phe	0.006476401	0.01080307	0.1245044	x		Phe	+	+	x
		Pro	0.724033	1.871786e-05	0.0242297	x		Pro	x	-	+
		Ser	1.199735e-38	2.081863e-46	1.799661e-43	+		Ser	+	+	+
		Thr	2.227975e-164	1.279521e-166	4.618899e-173	+		Thr	+	+	+
		Trp	0.5629421	0.04606753	0.006186885	x		Trp	x	+	+
		Tyr	7.792629e-38	1.815509e-31	1.313343e-30	+		Tyr	+	+	+
		Val	5.598105e-20	2.805423e-20	3.630081e-17	+		Val	+	+	+

## Sheet: Table S5
	Table S4: Comparison of the distribution of 23 protein properties in core ortholog groups that do not contain secreted proteins from the three Sclerotiniaceae species. The table gives p-values of pairwise Wilcoxon sum rank tests performed to compare proteins from S. borealis and S. sclerotiorum, S. borealis and B. cinerea, and S. sclerotiorum and B. cinerea. ‘+’ means enriched specifically in S. …
		SBOR vs BOTC	SBOR vs SS1G	SS1G vs BOTC
	Ala	-	x	x
	Arg	x	x	x
	Asn	-	-	x
	Asp	x	x	x
	Cys	x	x	x
	Disorder	-	-	x
	Gln	x	x	x
	Glu	-	-	x
	Gly	x	x	x
	His	+	+	x
	Ile	+	x	+
	Leu	+	x	x
	Lys	-	-	x
	Met	x	x	x
	Phe	x	x	x
	Pro	x	x	x
	Ser	x	x	x
	Thr	+	+	x
	Trp	x	x	x
	Tyr	x	x	x
	Val	x	x	x

## Sheet: Table S6
Table S6: Lists of proteins predicted to be secreted, to contain a transmembrane (TM) domain, a glycosylphosphatidylinositol (GPI) anchor and more than 10 N-glycosylation sites in the proteome of S. borealis, S. sclerotiorum and B. cinerea.
S. borealis					S. sclerotiorum					B. cinerea
Secreted	TM	GPI-anchor	N-glyc		Secreted	TM	GPI-anchor	N-glyc		Secreted	TM	GPI-anchor	N-glyc
SBOR_0002	SBOR_0007	SBOR_0002	SBOR_1173		SS1G_00040	SS1G_00003	SS1G_00025	SS1G_10330		BC1G_00003	BC1G_00008	BC1G_00022	BC1G_00183
SBOR_0023	SBOR_0010	SBOR_0006	SBOR_5455		SS1G_00044	SS1G_00011	SS1G_00039	SS1G_06185		BC1G_00074	BC1G_00010	BC1G_00128	BC1G_14667
SBOR_0036	SBOR_0014	SBOR_0027	SBOR_7344		SS1G_00095	SS1G_00016	SS1G_00049	SS1G_03021		BC1G_00198	BC1G_00011	BC1G_00142	BC1G_10928
SBOR_0045	SBOR_0020	SBOR_0060	SBOR_7834		SS1G_00121	SS1G_00026	SS1G_00126	SS1G_04758		BC1G_00200	BC1G_00025	BC1G_00151	BC1G_02586
SBOR_0063	SBOR_0031	SBOR_0069	SBOR_0045		SS1G_00173	SS1G_00037	SS1G_00128	SS1G_05192		BC1G_00201	BC1G_00043	BC1G_00193	BC1G_07817
SBOR_0068	SBOR_0035	SBOR_0075	SBOR_6203		SS1G_00233	SS1G_00038	SS1G_00135	SS1G_10713		BC1G_00203	BC1G_00047	BC1G_00201	BC1G_00792
SBOR_0075	SBOR_0044	SBOR_0117	SBOR_5811		SS1G_00238	SS1G_00041	SS1G_00148	SS1G_03693		BC1G_00217	BC1G_00048	BC1G_00216	BC1G_05438
SBOR_0104	SBOR_0053	SBOR_0135	SBOR_6218		SS1G_00263	SS1G_00051	SS1G_00174	SS1G_07715		BC1G_00220	BC1G_00054	BC1G_00220	BC1G_13561
SBOR_0142	SBOR_0061	SBOR_0158	SBOR_3890		SS1G_00265	SS1G_00054	SS1G_00238	SS1G_02982		BC1G_00226	BC1G_00055	BC1G_00232	BC1G_04261
SBOR_0154	SBOR_0062	SBOR_0159	SBOR_0819		SS1G_00271	SS1G_00055	SS1G_00258	SS1G_03383		BC1G_00230	BC1G_00061	BC1G_00263	BC1G_12132
SBOR_0161	SBOR_0066	SBOR_0164	SBOR_1599		SS1G_00274	SS1G_00057	SS1G_00274	SS1G_00341		BC1G_00233	BC1G_00097	BC1G_00288	BC1G_09192
SBOR_0169	SBOR_0081	SBOR_0177	SBOR_2174		SS1G_00311	SS1G_00075	SS1G_00308	SS1G_08847		BC1G_00240	BC1G_00128	BC1G_00296	BC1G_09730
SBOR_0177	SBOR_0084	SBOR_0180	SBOR_6534		SS1G_00332	SS1G_00076	SS1G_00368	SS1G_00394		BC1G_00245	BC1G_00135	BC1G_00341	BC1G_11975
SBOR_0185	SBOR_0105	SBOR_0217	SBOR_4933		SS1G_00335	SS1G_00099	SS1G_00370	SS1G_01083		BC1G_00246	BC1G_00138	BC1G_00397	BC1G_02865
SBOR_0223	SBOR_0115	SBOR_0229	SBOR_6171		SS1G_00376	SS1G_00112	SS1G_00371	SS1G_05900		BC1G_00279	BC1G_00140	BC1G_00402	BC1G_01953
SBOR_0258	SBOR_0117	SBOR_0234	SBOR_7058		SS1G_00395	SS1G_00119	SS1G_00376	SS1G_08234		BC1G_00280	BC1G_00142	BC1G_00409	BC1G_03511
SBOR_0271	SBOR_0131	SBOR_0252	SBOR_8379		SS1G_00423	SS1G_00149	SS1G_00419	SS1G_11225		BC1G_00308	BC1G_00149	BC1G_00432	BC1G_04431
SBOR_0316	SBOR_0149	SBOR_0261	SBOR_0791		SS1G_00446	SS1G_00153	SS1G_00427	SS1G_01425		BC1G_00319	BC1G_00156	BC1G_00443	BC1G_13153
SBOR_0325	SBOR_0180	SBOR_0307	SBOR_3410		SS1G_00458	SS1G_00166	SS1G_00428	SS1G_01727		BC1G_00384	BC1G_00169	BC1G_00493	BC1G_15703
SBOR_0332	SBOR_0195	SBOR_0316	SBOR_5536		SS1G_00468	SS1G_00178	SS1G_00454	SS1G_05729		BC1G_00396	BC1G_00208	BC1G_00497	BC1G_00561
SBOR_0342	SBOR_0199	SBOR_0331	SBOR_6877		SS1G_00474	SS1G_00200	SS1G_00464	SS1G_06849		BC1G_00409	BC1G_00211	BC1G_00525	BC1G_02199
SBOR_0351	SBOR_0234	SBOR_0354	SBOR_1814		SS1G_00493	SS1G_00207	SS1G_00474	SS1G_09893		BC1G_00417	BC1G_00216	BC1G_00561	BC1G_08693
SBOR_0373	SBOR_0236	SBOR_0356	SBOR_2621		SS1G_00501	SS1G_00236	SS1G_00509	SS1G_01169		BC1G_00448	BC1G_00238	BC1G_00573	BC1G_11446
SBOR_0374	SBOR_0252	SBOR_0420	SBOR_3256		SS1G_00505	SS1G_00245	SS1G_00561	SS1G_01342		BC1G_00455	BC1G_00241	BC1G_00585	BC1G_04310
SBOR_0396	SBOR_0257	SBOR_0425	SBOR_7242		SS1G_00509	SS1G_00246	SS1G_00577	SS1G_01586		BC1G_00493	BC1G_00249	BC1G_00614	BC1G_04882
SBOR_0461	SBOR_0279	SBOR_0427	SBOR_7423		SS1G_00513	SS1G_00247	SS1G_00611	SS1G_01807		BC1G_00497	BC1G_00257	BC1G_00624	BC1G_07016
SBOR_0475	SBOR_0282	SBOR_0432	SBOR_9718		SS1G_00514	SS1G_00257	SS1G_00619	SS1G_01997		BC1G_00501	BC1G_00263	BC1G_00632	BC1G_07101
SBOR_0480	SBOR_0300	SBOR_0453	SBOR_0941		SS1G_00534	SS1G_00269	SS1G_00624	SS1G_02723		BC1G_00514	BC1G_00264	BC1G_00645	BC1G_07881
SBOR_0490	SBOR_0308	SBOR_0461	SBOR_5462		SS1G_00561	SS1G_00303	SS1G_00636	SS1G_10604		BC1G_00529	BC1G_00274	BC1G_00651	BC1G_08399
SBOR_0531	SBOR_0318	SBOR_0465	SBOR_5588		SS1G_00564	SS1G_00313	SS1G_00648	SS1G_02564		BC1G_00545	BC1G_00282	BC1G_00681	BC1G_09285
SBOR_0533	SBOR_0322	SBOR_0495	SBOR_5983		SS1G_00624	SS1G_00327	SS1G_00730	SS1G_03093		BC1G_00572	BC1G_00303	BC1G_00684	BC1G_12859
SBOR_0542	SBOR_0323	SBOR_0504	SBOR_7614		SS1G_00642	SS1G_00349	SS1G_00774	SS1G_03281		BC1G_00576	BC1G_00304	BC1G_00690	BC1G_13732
SBOR_0548	SBOR_0327	SBOR_0531	SBOR_8729		SS1G_00730	SS1G_00380	SS1G_00775	SS1G_04312		BC1G_00594	BC1G_00336	BC1G_00728	BC1G_14905
SBOR_0585	SBOR_0329	SBOR_0533	SBOR_9245		SS1G_00744	SS1G_00381	SS1G_00780	SS1G_05712		BC1G_00598	BC1G_00340	BC1G_00756	BC1G_00322
SBOR_0587	SBOR_0346	SBOR_0548	SBOR_0024		SS1G_00746	SS1G_00404	SS1G_00809	SS1G_09019		BC1G_00617	BC1G_00349	BC1G_00798	BC1G_00444
SBOR_0591	SBOR_0366	SBOR_0559	SBOR_0037		SS1G_00762	SS1G_00413	SS1G_00836	SS1G_09380		BC1G_00624	BC1G_00369	BC1G_00802	BC1G_00743
SBOR_0607	SBOR_0372	SBOR_0572	SBOR_3772		SS1G_00768	SS1G_00419	SS1G_00850	SS1G_12083		BC1G_00639	BC1G_00377	BC1G_00840	BC1G_01268
SBOR_0612	SBOR_0386	SBOR_0594	SBOR_4521		SS1G_00772	SS1G_00426	SS1G_00872	SS1G_13420		BC1G_00642	BC1G_00379	BC1G_00864	BC1G_02495
SBOR_0613	SBOR_0391	SBOR_0599	SBOR_9356		SS1G_00773	SS1G_00428	SS1G_00930	SS1G_04530		BC1G_00660	BC1G_00395	BC1G_00882	BC1G_02704
SBOR_0663	SBOR_0400	SBOR_0605	SBOR_1784		SS1G_00809	SS1G_00431	SS1G_00941	SS1G_05198		BC1G_00689	BC1G_00404	BC1G_00889	BC1G_04484
SBOR_0670	SBOR_0422	SBOR_0687	SBOR_1840		SS1G_00849	SS1G_00432	SS1G_00967	SS1G_06264		BC1G_00732	BC1G_00415	BC1G_00912	BC1G_05651
SBOR_0676	SBOR_0432	SBOR_0693	SBOR_2890		SS1G_00861	SS1G_00434	SS1G_00985	SS1G_09216		BC1G_00833	BC1G_00422	BC1G_00947	BC1G_07948
SBOR_0690	SBOR_0434	SBOR_0709	SBOR_3113		SS1G_00872	SS1G_00440	SS1G_01000	SS1G_12264		BC1G_00837	BC1G_00427	BC1G_00972	BC1G_09089
SBOR_0692	SBOR_0436	SBOR_0736	SBOR_5749		SS1G_00877	SS1G_00462	SS1G_01027	SS1G_04044		BC1G_00878	BC1G_00432	BC1G_00973	BC1G_10221
SBOR_0696	SBOR_0437	SBOR_0749	SBOR_6821		SS1G_00892	SS1G_00467	SS1G_01034	SS1G_06072		BC1G_00879	BC1G_00437	BC1G_01033	BC1G_10681
SBOR_0731	SBOR_0457	SBOR_0787	SBOR_7792		SS1G_00974	SS1G_00482	SS1G_07551	SS1G_00409		BC1G_00882	BC1G_00444	BC1G_01066	BC1G_12263
SBOR_0734	SBOR_0467	SBOR_0837	SBOR_8045		SS1G_00978	SS1G_00499	SS1G_07562	SS1G_09403		BC1G_00895	BC1G_00447	BC1G_01090	BC1G_12672
SBOR_0736	SBOR_0481	SBOR_0854	SBOR_8467		SS1G_01003	SS1G_00510	SS1G_07583	SS1G_10858		BC1G_00896	BC1G_00451	BC1G_01122	BC1G_14103
SBOR_0749	SBOR_0487	SBOR_0869	SBOR_8520		SS1G_01005	SS1G_00525	SS1G_07586	SS1G_01334		BC1G_00912	BC1G_00452	BC1G_01138	BC1G_15479
SBOR_0768	SBOR_0522	SBOR_0879	SBOR_9281		SS1G_01009	SS1G_00537	SS1G_07588	SS1G_13870		BC1G_00922	BC1G_00476	BC1G_01152	BC1G_01442
SBOR_0779	SBOR_0529	SBOR_0882	SBOR_0934		SS1G_01027	SS1G_00549	SS1G_07596	SS1G_02128		BC1G_00925	BC1G_00478	BC1G_01160	BC1G_01673
SBOR_0794	SBOR_0545	SBOR_0887	SBOR_1512		SS1G_01032	SS1G_00556	SS1G_07611	SS1G_03609		BC1G_00958	BC1G_00481	BC1G_01174	BC1G_04716
SBOR_0856	SBOR_0555	SBOR_0947	SBOR_1702		SS1G_01081	SS1G_00572	SS1G_07642	SS1G_03850		BC1G_00959	BC1G_00484	BC1G_01180	BC1G_04738
SBOR_0857	SBOR_0572	SBOR_0973	SBOR_3617		SS1G_01083	SS1G_00576	SS1G_07667	SS1G_04478		BC1G_00960	BC1G_00508	BC1G_01181	BC1G_05409
SBOR_0869	SBOR_0580	SBOR_1008	SBOR_4506		SS1G_01085	SS1G_00577	SS1G_07678	SS1G_05695		BC1G_00978	BC1G_00513	BC1G_01208	BC1G_06754
SBOR_0871	SBOR_0581	SBOR_1012	SBOR_4899		SS1G_01086	SS1G_00578	SS1G_07705	SS1G_08248		BC1G_00991	BC1G_00520	BC1G_01218	BC1G_06876
SBOR_0892	SBOR_0596	SBOR_1081	SBOR_5118		SS1G_01107	SS1G_00586	SS1G_07723	SS1G_08486		BC1G_00997	BC1G_00531	BC1G_01339	BC1G_07127
SBOR_0896	SBOR_0636	SBOR_1085	SBOR_5843		SS1G_01109	SS1G_00593	SS1G_07748	SS1G_09366		BC1G_01000	BC1G_00550	BC1G_01340	BC1G_08982
SBOR_0959	SBOR_0673	SBOR_1114	SBOR_6770		SS1G_01116	SS1G_00603	SS1G_07757	SS1G_09550		BC1G_01003	BC1G_00561	BC1G_01349	BC1G_11413
SBOR_0965	SBOR_0693	SBOR_1127	SBOR_7112		SS1G_01176	SS1G_00625	SS1G_07784	SS1G_09678		BC1G_01008	BC1G_00565	BC1G_01404	BC1G_13151
SBOR_0968	SBOR_0702	SBOR_1141	SBOR_7293		SS1G_01214	SS1G_00627	SS1G_07817	SS1G_10260		BC1G_01009	BC1G_00568	BC1G_01414	BC1G_13239
SBOR_0978	SBOR_0703	SBOR_1142	SBOR_7880		SS1G_01226	SS1G_00640	SS1G_07851	SS1G_10761		BC1G_01012	BC1G_00570	BC1G_01539	BC1G_13324
SBOR_0993	SBOR_0723	SBOR_1169	SBOR_8310		SS1G_01235	SS1G_00646	SS1G_07865	SS1G_11273		BC1G_01015	BC1G_00571	BC1G_01577	BC1G_13850
SBOR_0994	SBOR_0728	SBOR_1195	SBOR_8394		SS1G_01236	SS1G_00649	SS1G_07869	SS1G_13508		BC1G_01016	BC1G_00574	BC1G_01591	BC1G_01033
SBOR_1008	SBOR_0732	SBOR_1201	SBOR_8861		SS1G_01262	SS1G_00650	SS1G_07880	SS1G_14070		BC1G_01025	BC1G_00578	BC1G_01610	BC1G_01221
SBOR_1021	SBOR_0735	SBOR_1216	SBOR_1207		SS1G_01297	SS1G_00653	SS1G_07907	SS1G_02211		BC1G_01027	BC1G_00580	BC1G_01630	BC1G_01752
SBOR_1049	SBOR_0760	SBOR_1231	SBOR_3959		SS1G_01325	SS1G_00656	SS1G_07921	SS1G_02237		BC1G_01031	BC1G_00589	BC1G_01639	BC1G_02240
SBOR_1077	SBOR_0773	SBOR_1245	SBOR_4646		SS1G_01329	SS1G_00691	SS1G_07938	SS1G_02870		BC1G_01033	BC1G_00607	BC1G_01692	BC1G_02391
SBOR_1081	SBOR_0780	SBOR_1255	SBOR_4776		SS1G_01334	SS1G_00694	SS1G_07958	SS1G_04355		BC1G_01059	BC1G_00616	BC1G_01708	BC1G_04068
SBOR_1083	SBOR_0782	SBOR_1261	SBOR_5205		SS1G_01373	SS1G_00719	SS1G_07966	SS1G_04940		BC1G_01064	BC1G_00670	BC1G_01723	BC1G_04141
SBOR_1086	SBOR_0785	SBOR_1276	SBOR_5573		SS1G_01378	SS1G_00724	SS1G_07968	SS1G_04947		BC1G_01073	BC1G_00676	BC1G_01758	BC1G_04149
SBOR_1097	SBOR_0793	SBOR_1316	SBOR_6127		SS1G_01384	SS1G_00742	SS1G_07990	SS1G_05368		BC1G_01075	BC1G_00678	BC1G_01759	BC1G_04170
SBOR_1100	SBOR_0834	SBOR_1349	SBOR_6228		SS1G_01389	SS1G_00796	SS1G_07991	SS1G_05928		BC1G_01108	BC1G_00679	BC1G_01762	BC1G_05538
SBOR_1141	SBOR_0840	SBOR_1363	SBOR_6557		SS1G_01422	SS1G_00810	SS1G_08004	SS1G_07146		BC1G_01152	BC1G_00681	BC1G_01765	BC1G_06670
SBOR_1142	SBOR_0867	SBOR_1381	SBOR_6866		SS1G_01426	SS1G_00811	SS1G_08026	SS1G_07220		BC1G_01169	BC1G_00683	BC1G_01774	BC1G_06835
SBOR_1151	SBOR_0885	SBOR_1385	SBOR_6872		SS1G_01427	SS1G_00813	SS1G_08082	SS1G_07247		BC1G_01181	BC1G_00685	BC1G_01901	BC1G_07407
SBOR_1152	SBOR_0901	SBOR_1482	SBOR_7679		SS1G_01428	SS1G_00817	SS1G_08117	SS1G_00637		BC1G_01204	BC1G_00691	BC1G_01903	BC1G_07900
SBOR_1153	SBOR_0917	SBOR_1491	SBOR_8472		SS1G_01471	SS1G_00833	SS1G_08153	SS1G_00880		BC1G_01208	BC1G_00693	BC1G_01907	BC1G_08247
SBOR_1158	SBOR_0929	SBOR_1494	SBOR_8507		SS1G_01472	SS1G_00837	SS1G_08163	SS1G_07777		BC1G_01218	BC1G_00699	BC1G_01943	BC1G_08372
SBOR_1164	SBOR_0932	SBOR_1520	SBOR_0114		SS1G_01485	SS1G_00855	SS1G_08175	SS1G_07976		BC1G_01234	BC1G_00700	BC1G_01959	BC1G_09010
SBOR_1165	SBOR_0941	SBOR_1528	SBOR_0453		SS1G_01495	SS1G_00856	SS1G_08185	SS1G_08747		BC1G_01255	BC1G_00701	BC1G_01984	BC1G_09295
SBOR_1168	SBOR_0942	SBOR_1582	SBOR_1707		SS1G_01576	SS1G_00859	SS1G_08201	SS1G_08776		BC1G_01286	BC1G_00702	BC1G_02007	BC1G_09742
SBOR_1169	SBOR_0951	SBOR_1616	SBOR_1931		SS1G_01587	SS1G_00868	SS1G_08211	SS1G_08890		BC1G_01367	BC1G_00707	BC1G_02021	BC1G_09852
SBOR_1173	SBOR_0956	SBOR_1654	SBOR_2068		SS1G_01593	SS1G_00902	SS1G_08237	SS1G_08985		BC1G_01393	BC1G_00714	BC1G_02037	BC1G_10622
SBOR_1227	SBOR_0958	SBOR_1655	SBOR_2479		SS1G_01627	SS1G_00919	SS1G_08254	SS1G_09008		BC1G_01397	BC1G_00729	BC1G_02065	BC1G_11076
SBOR_1230	SBOR_0963	SBOR_1662	SBOR_2657		SS1G_01662	SS1G_00946	SS1G_08264	SS1G_09432		BC1G_01414	BC1G_00737	BC1G_02067	BC1G_11929
SBOR_1244	SBOR_0982	SBOR_1664	SBOR_3228		SS1G_01749	SS1G_00954	SS1G_08283	SS1G_10704		BC1G_01444	BC1G_00747	BC1G_02087	BC1G_12445
SBOR_1246	SBOR_0988	SBOR_1673	SBOR_4183		SS1G_01776	SS1G_00964	SS1G_08303	SS1G_10947		BC1G_01458	BC1G_00784	BC1G_02114	BC1G_13114
SBOR_1255	SBOR_1004	SBOR_1677	SBOR_5223		SS1G_01811	SS1G_00976	SS1G_08312	SS1G_10951		BC1G_01472	BC1G_00785	BC1G_02154	BC1G_13407
SBOR_1260	SBOR_1015	SBOR_1692	SBOR_5239		SS1G_01828	SS1G_00979	SS1G_08352	SS1G_11082		BC1G_01529	BC1G_00798	BC1G_02167	BC1G_14149
SBOR_1276	SBOR_1025	SBOR_1693	SBOR_5374		SS1G_01838	SS1G_00982	SS1G_08363	SS1G_11382		BC1G_01612	BC1G_00802	BC1G_02213	BC1G_14273
SBOR_1291	SBOR_1057	SBOR_1727	SBOR_5574		SS1G_01851	SS1G_01000	SS1G_08372	SS1G_12417		BC1G_01617	BC1G_00805	BC1G_02275	BC1G_14463
SBOR_1299	SBOR_1058	SBOR_1734	SBOR_6544		SS1G_01866	SS1G_01006	SS1G_08401	SS1G_13541		BC1G_01628	BC1G_00811	BC1G_02278	BC1G_14726
SBOR_1347	SBOR_1105	SBOR_1813	SBOR_6546		SS1G_01867	SS1G_01020	SS1G_08410	SS1G_14009		BC1G_01630	BC1G_00815	BC1G_02286	BC1G_15073
SBOR_1368	SBOR_1119	SBOR_1840	SBOR_6604		SS1G_01966	SS1G_01038	SS1G_08505	SS1G_14073		BC1G_01674	BC1G_00827	BC1G_02316	BC1G_15605
SBOR_1372	SBOR_1125	SBOR_1844	SBOR_6618		SS1G_01974	SS1G_01044	SS1G_08511	SS1G_02781		BC1G_01719	BC1G_00849	BC1G_02326	BC1G_00695
SBOR_1381	SBOR_1128	SBOR_1857	SBOR_6632		SS1G_02003	SS1G_01049	SS1G_08523	SS1G_03445		BC1G_01778	BC1G_00857	BC1G_02332	BC1G_01359
SBOR_1398	SBOR_1129	SBOR_1877	SBOR_7215		SS1G_02014	SS1G_01062	SS1G_08529	SS1G_03647		BC1G_01789	BC1G_00858	BC1G_02347	BC1G_02410
SBOR_1401	SBOR_1194	SBOR_1891	SBOR_7469		SS1G_02022	SS1G_01070	SS1G_08542	SS1G_05134		BC1G_01794	BC1G_00864	BC1G_02349	BC1G_02632
SBOR_1474	SBOR_1199	SBOR_1897	SBOR_7826		SS1G_02025	SS1G_07534	SS1G_08558	SS1G_05148		BC1G_01803	BC1G_00866	BC1G_02356	BC1G_03396
SBOR_1494	SBOR_1215	SBOR_1956	SBOR_8761		SS1G_02038	SS1G_07543	SS1G_08574	SS1G_06146		BC1G_01872	BC1G_00870	BC1G_02387	BC1G_04344
SBOR_1496	SBOR_1231	SBOR_2004	SBOR_8918		SS1G_02047	SS1G_07548	SS1G_08590	SS1G_06280		BC1G_01874	BC1G_00886	BC1G_02393	BC1G_05510
SBOR_1501	SBOR_1233	SBOR_2005	SBOR_0989		SS1G_02068	SS1G_07551	SS1G_08610	SS1G_06334		BC1G_01896	BC1G_00887	BC1G_02405	BC1G_05780
SBOR_1513	SBOR_1240	SBOR_2035	SBOR_1563		SS1G_02119	SS1G_07560	SS1G_08634	SS1G_06884		BC1G_01901	BC1G_00888	BC1G_02427	BC1G_06328
SBOR_1514	SBOR_1254	SBOR_2036	SBOR_1920		SS1G_02131	SS1G_07575	SS1G_08690	SS1G_07065		BC1G_01923	BC1G_00892	BC1G_02479	BC1G_06838
SBOR_1528	SBOR_1270	SBOR_2072	SBOR_2039		SS1G_02155	SS1G_07582	SS1G_08691	SS1G_07098		BC1G_01963	BC1G_00916	BC1G_02483	BC1G_06972
SBOR_1548	SBOR_1298	SBOR_2086	SBOR_2461		SS1G_02212	SS1G_07583	SS1G_08701	SS1G_00271		BC1G_02003	BC1G_00946	BC1G_02484	BC1G_07363
SBOR_1549	SBOR_1310	SBOR_2093	SBOR_2611		SS1G_02250	SS1G_07585	SS1G_08753	SS1G_00423		BC1G_02011	BC1G_00954	BC1G_02517	BC1G_07586
SBOR_1558	SBOR_1321	SBOR_2176	SBOR_4240		SS1G_02266	SS1G_07586	SS1G_08767	SS1G_00471		BC1G_02012	BC1G_00956	BC1G_02532	BC1G_07606
SBOR_1560	SBOR_1344	SBOR_2195	SBOR_4451		SS1G_02334	SS1G_07593	SS1G_08786	SS1G_00490		BC1G_02016	BC1G_00977	BC1G_02539	BC1G_07710
SBOR_1563	SBOR_1352	SBOR_2197	SBOR_4868		SS1G_02344	SS1G_07616	SS1G_08789	SS1G_00568		BC1G_02021	BC1G_01001	BC1G_02587	BC1G_07794
SBOR_1628	SBOR_1362	SBOR_2201	SBOR_4956		SS1G_02345	SS1G_07617	SS1G_08790	SS1G_00577		BC1G_02034	BC1G_01006	BC1G_02598	BC1G_08517
SBOR_1640	SBOR_1373	SBOR_2204	SBOR_5342		SS1G_02369	SS1G_07620	SS1G_08794	SS1G_00609		BC1G_02036	BC1G_01019	BC1G_02613	BC1G_09015
SBOR_1644	SBOR_1377	SBOR_2226	SBOR_5343		SS1G_02370	SS1G_07637	SS1G_08801	SS1G_00772		BC1G_02052	BC1G_01032	BC1G_02649	BC1G_10089
SBOR_1645	SBOR_1382	SBOR_2249	SBOR_5402		SS1G_02399	SS1G_07645	SS1G_08810	SS1G_07829		BC1G_02060	BC1G_01037	BC1G_02666	BC1G_10162
SBOR_1655	SBOR_1383	SBOR_2250	SBOR_5437		SS1G_02462	SS1G_07648	SS1G_08827	SS1G_08778		BC1G_02114	BC1G_01048	BC1G_02687	BC1G_10480
SBOR_1659	SBOR_1391	SBOR_2265	SBOR_7201		SS1G_02495	SS1G_07675	SS1G_08884	SS1G_08824		BC1G_02139	BC1G_01054	BC1G_02730	BC1G_11523
SBOR_1662	SBOR_1393	SBOR_2271	SBOR_7638		SS1G_02501	SS1G_07695	SS1G_08951	SS1G_08855		BC1G_02163	BC1G_01076	BC1G_02733	BC1G_12343
SBOR_1664	SBOR_1413	SBOR_2332	SBOR_8084		SS1G_02522	SS1G_07709	SS1G_08995	SS1G_09446		BC1G_02199	BC1G_01077	BC1G_02876	BC1G_12477
SBOR_1667	SBOR_1423	SBOR_2334	SBOR_8952		SS1G_02542	SS1G_07725	SS1G_08997	SS1G_10074		BC1G_02278	BC1G_01080	BC1G_02903	BC1G_12625
SBOR_1687	SBOR_1437	SBOR_2342	SBOR_9208		SS1G_02553	SS1G_07730	SS1G_09015	SS1G_10197		BC1G_02299	BC1G_01082	BC1G_02914	BC1G_13227
SBOR_1692	SBOR_1444	SBOR_2385	SBOR_9280		SS1G_02570	SS1G_07733	SS1G_09039	SS1G_10612		BC1G_02314	BC1G_01090	BC1G_02917	BC1G_13954
SBOR_1701	SBOR_1459	SBOR_2413	SBOR_10048		SS1G_02580	SS1G_07739	SS1G_09095	SS1G_11404		BC1G_02326	BC1G_01104	BC1G_02962	BC1G_13970
SBOR_1703	SBOR_1464	SBOR_2415	SBOR_0342		SS1G_02599	SS1G_07755	SS1G_09122	SS1G_11653		BC1G_02331	BC1G_01109	BC1G_03002	BC1G_14373
SBOR_1718	SBOR_1466	SBOR_2429	SBOR_0652		SS1G_02600	SS1G_07757	SS1G_09163	SS1G_12091		BC1G_02333	BC1G_01111	BC1G_03010	BC1G_00240
SBOR_1721	SBOR_1467	SBOR_2442	SBOR_1271		SS1G_02612	SS1G_07759	SS1G_09168	SS1G_01572		BC1G_02365	BC1G_01120	BC1G_03032	BC1G_00268
SBOR_1777	SBOR_1468	SBOR_2458	SBOR_1739		SS1G_02620	SS1G_07761	SS1G_09216	SS1G_11789		BC1G_02373	BC1G_01121	BC1G_03036	BC1G_00376
SBOR_1787	SBOR_1479	SBOR_2479	SBOR_1954		SS1G_02655	SS1G_07768	SS1G_09230	SS1G_12939		BC1G_02388	BC1G_01126	BC1G_03048	BC1G_00406
SBOR_1799	SBOR_1481	SBOR_2486	SBOR_2270		SS1G_02689	SS1G_07781	SS1G_09236	SS1G_13112		BC1G_02410	BC1G_01137	BC1G_03062	BC1G_00408
SBOR_1820	SBOR_1491	SBOR_2502	SBOR_2278		SS1G_02690	SS1G_07782	SS1G_09248	SS1G_13501		BC1G_02441	BC1G_01138	BC1G_03083	BC1G_00618
SBOR_1838	SBOR_1519	SBOR_2507	SBOR_2342		SS1G_02708	SS1G_07811	SS1G_09270	SS1G_13512		BC1G_02480	BC1G_01140	BC1G_03116	BC1G_00945
SBOR_1841	SBOR_1527	SBOR_2539	SBOR_2494		SS1G_02714	SS1G_07817	SS1G_09294	SS1G_13679		BC1G_02483	BC1G_01148	BC1G_03121	BC1G_01212
SBOR_1842	SBOR_1539	SBOR_2553	SBOR_2885		SS1G_02760	SS1G_07828	SS1G_09299	SS1G_13822		BC1G_02484	BC1G_01153	BC1G_03123	BC1G_01441
SBOR_1848	SBOR_1545	SBOR_2600	SBOR_3114		SS1G_02781	SS1G_07834	SS1G_09307	SS1G_02532		BC1G_02486	BC1G_01177	BC1G_03157	BC1G_02331
SBOR_1853	SBOR_1551	SBOR_2616	SBOR_3703		SS1G_02790	SS1G_07844	SS1G_09334	SS1G_02954		BC1G_02487	BC1G_01213	BC1G_03162	BC1G_02829
SBOR_1857	SBOR_1570	SBOR_2639	SBOR_3765		SS1G_02800	SS1G_07847	SS1G_09344	SS1G_14449		BC1G_02492	BC1G_01233	BC1G_03167	BC1G_03179
SBOR_1860	SBOR_1579	SBOR_2648	SBOR_4303		SS1G_02812	SS1G_07859	SS1G_09373	SS1G_03529		BC1G_02499	BC1G_01240	BC1G_03178	BC1G_03332
SBOR_1877	SBOR_1586	SBOR_2692	SBOR_4440		SS1G_02828	SS1G_07876	SS1G_09377	SS1G_03540		BC1G_02500	BC1G_01243	BC1G_03198	BC1G_03385
SBOR_1880	SBOR_1594	SBOR_2708	SBOR_4617		SS1G_02845	SS1G_07890	SS1G_09381	SS1G_03685		BC1G_02517	BC1G_01249	BC1G_03219	BC1G_03675
SBOR_1890	SBOR_1605	SBOR_2716	SBOR_4882		SS1G_02847	SS1G_07910	SS1G_09402	SS1G_04179		BC1G_02541	BC1G_01252	BC1G_03270	BC1G_04912
SBOR_1897	SBOR_1612	SBOR_2721	SBOR_5077		SS1G_02857	SS1G_07911	SS1G_09433	SS1G_04538		BC1G_02574	BC1G_01262	BC1G_03271	BC1G_06341
SBOR_1908	SBOR_1613	SBOR_2734	SBOR_5108		SS1G_02872	SS1G_07919	SS1G_09496	SS1G_05785		BC1G_02591	BC1G_01277	BC1G_03293	BC1G_06403
SBOR_1911	SBOR_1614	SBOR_2751	SBOR_5188		SS1G_02904	SS1G_07921	SS1G_09500	SS1G_06923		BC1G_02623	BC1G_01282	BC1G_03299	BC1G_06642
SBOR_1926	SBOR_1620	SBOR_2759	SBOR_5330		SS1G_02920	SS1G_07958	SS1G_09505	SS1G_06972		BC1G_02643	BC1G_01284	BC1G_03307	BC1G_07110
SBOR_1937	SBOR_1638	SBOR_2775	SBOR_5500		SS1G_02990	SS1G_07963	SS1G_09525	SS1G_00365		BC1G_02676	BC1G_01288	BC1G_03334	BC1G_07113
SBOR_1958	SBOR_1650	SBOR_2811	SBOR_5631		SS1G_03000	SS1G_07967	SS1G_09553	SS1G_00376		BC1G_02701	BC1G_01309	BC1G_03370	BC1G_09381
SBOR_2026	SBOR_1654	SBOR_2881	SBOR_6360		SS1G_03029	SS1G_07981	SS1G_09556	SS1G_00505		BC1G_02702	BC1G_01310	BC1G_03376	BC1G_09394
SBOR_2086	SBOR_1672	SBOR_2900	SBOR_6384		SS1G_03041	SS1G_08007	SS1G_09578	SS1G_00874		BC1G_02714	BC1G_01311	BC1G_03389	BC1G_10064
SBOR_2096	SBOR_1676	SBOR_2913	SBOR_6512		SS1G_03076	SS1G_08018	SS1G_09639	SS1G_07698		BC1G_02731	BC1G_01321	BC1G_03467	BC1G_10231
SBOR_2124	SBOR_1684	SBOR_2999	SBOR_7174		SS1G_03080	SS1G_08026	SS1G_09667	SS1G_07863		BC1G_02738	BC1G_01337	BC1G_03495	BC1G_10712
SBOR_2125	SBOR_1691	SBOR_3050	SBOR_7666		SS1G_03084	SS1G_08058	SS1G_09700	SS1G_08727		BC1G_02740	BC1G_01340	BC1G_03496	BC1G_10886
SBOR_2176	SBOR_1702	SBOR_3059	SBOR_8087		SS1G_03110	SS1G_08084	SS1G_09761	SS1G_09060		BC1G_02755	BC1G_01349	BC1G_03498	BC1G_11096
SBOR_2196	SBOR_1704	SBOR_3119	SBOR_8115		SS1G_03131	SS1G_08099	SS1G_09768	SS1G_09528		BC1G_02790	BC1G_01350	BC1G_03508	BC1G_11266
SBOR_2197	SBOR_1710	SBOR_3124	SBOR_8140		SS1G_03146	SS1G_08101	SS1G_09786	SS1G_09817		BC1G_02804	BC1G_01351	BC1G_03530	BC1G_12723
SBOR_2262	SBOR_1722	SBOR_3128	SBOR_8334		SS1G_03160	SS1G_08102	SS1G_09795	SS1G_09971		BC1G_02834	BC1G_01352	BC1G_03568	BC1G_12863
SBOR_2270	SBOR_1724	SBOR_3169	SBOR_8363		SS1G_03181	SS1G_08113	SS1G_09799	SS1G_10280		BC1G_02922	BC1G_01368	BC1G_03587	BC1G_13015
SBOR_2306	SBOR_1730	SBOR_3228	SBOR_9262		SS1G_03214	SS1G_08119	SS1G_09822	SS1G_10290		BC1G_02932	BC1G_01391	BC1G_03608	BC1G_13058
SBOR_2311	SBOR_1739	SBOR_3244	SBOR_9427		SS1G_03221	SS1G_08133	SS1G_09849	SS1G_10314		BC1G_02936	BC1G_01392	BC1G_03617	BC1G_13137
SBOR_2320	SBOR_1745	SBOR_3246	SBOR_9462		SS1G_03230	SS1G_08136	SS1G_09854	SS1G_10683		BC1G_02944	BC1G_01394	BC1G_03622	BC1G_15431
SBOR_2365	SBOR_1763	SBOR_3247	SBOR_9976		SS1G_03268	SS1G_08137	SS1G_09857	SS1G_11098		BC1G_02959	BC1G_01410	BC1G_03655	BC1G_15537
SBOR_2390	SBOR_1807	SBOR_3253	SBOR_10046		SS1G_03276	SS1G_08142	SS1G_09901	SS1G_11351		BC1G_02965	BC1G_01418	BC1G_03657	BC1G_15860
SBOR_2422	SBOR_1813	SBOR_3275	SBOR_10083		SS1G_03286	SS1G_08143	SS1G_09915	SS1G_12070		BC1G_02967	BC1G_01420	BC1G_03661	BC1G_00237
SBOR_2458	SBOR_1829	SBOR_3286	SBOR_0098		SS1G_03289	SS1G_08145	SS1G_09942	SS1G_12320		BC1G_02986	BC1G_01438	BC1G_03688	BC1G_00592
SBOR_2478	SBOR_1882	SBOR_3314	SBOR_0616		SS1G_03326	SS1G_08146	SS1G_09954	SS1G_12333		BC1G_03038	BC1G_01448	BC1G_03689	BC1G_00604
SBOR_2486	SBOR_1891	SBOR_3318	SBOR_0785		SS1G_03361	SS1G_08147	SS1G_09960	SS1G_12337		BC1G_03045	BC1G_01451	BC1G_03708	BC1G_00689
SBOR_2512	SBOR_1893	SBOR_3353	SBOR_0803		SS1G_03362	SS1G_08159	SS1G_09972	SS1G_01472		BC1G_03065	BC1G_01464	BC1G_03715	BC1G_00710
SBOR_2548	SBOR_1905	SBOR_3393	SBOR_0813		SS1G_03385	SS1G_08184	SS1G_09974	SS1G_01493		BC1G_03070	BC1G_01465	BC1G_03724	BC1G_01234
SBOR_2587	SBOR_1913	SBOR_3418	SBOR_0949		SS1G_03387	SS1G_08203	SS1G_09983	SS1G_01536		BC1G_03086	BC1G_01467	BC1G_03750	BC1G_01688
SBOR_2600	SBOR_1915	SBOR_3432	SBOR_1166		SS1G_03395	SS1G_08204	SS1G_09992	SS1G_01587		BC1G_03097	BC1G_01473	BC1G_03754	BC1G_01775
SBOR_2605	SBOR_1919	SBOR_3460	SBOR_1180		SS1G_03420	SS1G_08219	SS1G_09996	SS1G_01792		BC1G_03179	BC1G_01475	BC1G_03779	BC1G_02364
SBOR_2612	SBOR_1921	SBOR_3474	SBOR_1212		SS1G_03518	SS1G_08243	SS1G_10011	SS1G_01853		BC1G_03205	BC1G_01479	BC1G_03782	BC1G_02412
SBOR_2645	SBOR_1930	SBOR_3494	SBOR_1215		SS1G_03523	SS1G_08251	SS1G_10014	SS1G_12499		BC1G_03220	BC1G_01506	BC1G_03792	BC1G_02513
SBOR_2674	SBOR_1932	SBOR_3522	SBOR_1440		SS1G_03535	SS1G_08255	SS1G_10015	SS1G_12643		BC1G_03270	BC1G_01508	BC1G_03804	BC1G_02686
SBOR_2682	SBOR_1936	SBOR_3542	SBOR_1794		SS1G_03537	SS1G_08264	SS1G_10022	SS1G_12761		BC1G_03275	BC1G_01510	BC1G_03838	BC1G_03054
SBOR_2684	SBOR_1966	SBOR_3574	SBOR_1807		SS1G_03540	SS1G_08266	SS1G_10043	SS1G_12783		BC1G_03293	BC1G_01515	BC1G_03848	BC1G_03086
SBOR_2691	SBOR_1969	SBOR_3575	SBOR_2615		SS1G_03576	SS1G_08294	SS1G_10050	SS1G_12788		BC1G_03298	BC1G_01536	BC1G_03849	BC1G_03242
SBOR_2716	SBOR_1979	SBOR_3582	SBOR_2645		SS1G_03602	SS1G_08306	SS1G_10077	SS1G_13385		BC1G_03312	BC1G_01539	BC1G_03850	BC1G_03424
SBOR_2720	SBOR_2003	SBOR_3733	SBOR_3056		SS1G_03606	SS1G_08328	SS1G_10085	SS1G_13641		BC1G_03315	BC1G_01560	BC1G_03854	BC1G_03529
SBOR_2725	SBOR_2014	SBOR_3745	SBOR_3328		SS1G_03607	SS1G_08332	SS1G_10103	SS1G_02119		BC1G_03334	BC1G_01570	BC1G_03867	BC1G_03827
SBOR_2775	SBOR_2021	SBOR_3757	SBOR_3352		SS1G_03610	SS1G_08363	SS1G_10110	SS1G_02612		BC1G_03406	BC1G_01571	BC1G_03874	BC1G_03916
SBOR_2789	SBOR_2050	SBOR_3760	SBOR_3540		SS1G_03611	SS1G_08370	SS1G_10161	SS1G_02790		BC1G_03412	BC1G_01580	BC1G_03890	BC1G_03990
SBOR_2819	SBOR_2054	SBOR_3773	SBOR_3625		SS1G_03617	SS1G_08383	SS1G_10163	SS1G_02843		BC1G_03456	BC1G_01581	BC1G_03893	BC1G_04093
SBOR_2895	SBOR_2056	SBOR_3778	SBOR_4023		SS1G_03618	SS1G_08386	SS1G_10164	SS1G_02857		BC1G_03464	BC1G_01587	BC1G_03910	BC1G_04124
SBOR_2909	SBOR_2075	SBOR_3798	SBOR_4104		SS1G_03629	SS1G_08389	SS1G_10176	SS1G_02968		BC1G_03525	BC1G_01610	BC1G_03924	BC1G_04465
SBOR_2924	SBOR_2084	SBOR_3806	SBOR_4174		SS1G_03647	SS1G_08398	SS1G_10178	SS1G_03098		BC1G_03557	BC1G_01616	BC1G_03952	BC1G_04669
SBOR_2927	SBOR_2092	SBOR_3845	SBOR_4359		SS1G_03653	SS1G_08418	SS1G_10230	SS1G_14127		BC1G_03560	BC1G_01632	BC1G_03966	BC1G_04772
SBOR_2970	SBOR_2107	SBOR_3866	SBOR_4540		SS1G_03656	SS1G_08424	SS1G_10234	SS1G_14256		BC1G_03567	BC1G_01654	BC1G_03976	BC1G_04786
SBOR_2999	SBOR_2117	SBOR_3897	SBOR_4799		SS1G_03687	SS1G_08425	SS1G_10240	SS1G_03591		BC1G_03579	BC1G_01659	BC1G_03986	BC1G_04977
SBOR_3004	SBOR_2130	SBOR_3941	SBOR_5184		SS1G_03709	SS1G_08428	SS1G_10246	SS1G_03900		BC1G_03590	BC1G_01661	BC1G_03987	BC1G_05045
SBOR_3073	SBOR_2148	SBOR_3946	SBOR_5295		SS1G_03721	SS1G_08429	SS1G_10259	SS1G_04178		BC1G_03591	BC1G_01679	BC1G_04005	BC1G_05337
SBOR_3089	SBOR_2160	SBOR_3952	SBOR_5662		SS1G_03744	SS1G_08430	SS1G_10278	SS1G_04561		BC1G_03596	BC1G_01680	BC1G_04056	BC1G_05386
SBOR_3094	SBOR_2182	SBOR_3966	SBOR_5884		SS1G_03795	SS1G_08436	SS1G_10326	SS1G_05040		BC1G_03607	BC1G_01682	BC1G_04112	BC1G_05515
SBOR_3103	SBOR_2202	SBOR_3974	SBOR_6037		SS1G_03803	SS1G_08437	SS1G_10335	SS1G_05324		BC1G_03619	BC1G_01683	BC1G_04125	BC1G_05781
SBOR_3110	SBOR_2226	SBOR_3983	SBOR_6113		SS1G_03819	SS1G_08438	SS1G_10349	SS1G_05494		BC1G_03622	BC1G_01693	BC1G_04162	BC1G_06368
SBOR_3161	SBOR_2236	SBOR_3991	SBOR_6161		SS1G_03885	SS1G_08442	SS1G_10353	SS1G_05813		BC1G_03710	BC1G_01697	BC1G_04164	BC1G_06590
SBOR_3168	SBOR_2239	SBOR_4007	SBOR_6237		SS1G_03897	SS1G_08452	SS1G_10379	SS1G_06410		BC1G_03711	BC1G_01702	BC1G_04167	BC1G_06592
SBOR_3195	SBOR_2254	SBOR_4014	SBOR_6582		SS1G_03900	SS1G_08460	SS1G_10426	SS1G_00933		BC1G_03813	BC1G_01704	BC1G_04176	BC1G_06705
SBOR_3201	SBOR_2272	SBOR_4059	SBOR_6737		SS1G_03917	SS1G_08467	SS1G_10435	SS1G_08195		BC1G_03848	BC1G_01711	BC1G_04197	BC1G_07045
SBOR_3203	SBOR_2281	SBOR_4124	SBOR_6753		SS1G_03941	SS1G_08477	SS1G_10447	SS1G_08244		BC1G_03849	BC1G_01714	BC1G_04208	BC1G_07472
SBOR_3245	SBOR_2289	SBOR_4143	SBOR_6988		SS1G_04030	SS1G_08484	SS1G_10470	SS1G_08334		BC1G_03881	BC1G_01718	BC1G_04223	BC1G_07622
SBOR_3246	SBOR_2300	SBOR_4163	SBOR_7136		SS1G_04085	SS1G_08487	SS1G_10556	SS1G_09101		BC1G_03893	BC1G_01753	BC1G_04256	BC1G_07820
SBOR_3247	SBOR_2314	SBOR_4166	SBOR_7210		SS1G_04095	SS1G_08491	SS1G_10572	SS1G_09208		BC1G_03907	BC1G_01757	BC1G_04323	BC1G_07851
SBOR_3253	SBOR_2315	SBOR_4177	SBOR_7352		SS1G_04116	SS1G_08498	SS1G_10590	SS1G_09317		BC1G_03951	BC1G_01774	BC1G_04364	BC1G_08158
SBOR_3325	SBOR_2318	SBOR_4179	SBOR_7616		SS1G_04152	SS1G_08503	SS1G_10630	SS1G_09318		BC1G_03976	BC1G_01784	BC1G_04365	BC1G_08431
SBOR_3345	SBOR_2325	SBOR_4181	SBOR_7744		SS1G_04154	SS1G_08505	SS1G_10640	SS1G_09836		BC1G_03977	BC1G_01790	BC1G_04378	BC1G_08461
SBOR_3349	SBOR_2344	SBOR_4186	SBOR_7921		SS1G_04155	SS1G_08524	SS1G_10661	SS1G_10046		BC1G_03986	BC1G_01791	BC1G_04392	BC1G_08759
SBOR_3355	SBOR_2355	SBOR_4189	SBOR_7953		SS1G_04177	SS1G_08530	SS1G_10670	SS1G_10151		BC1G_04043	BC1G_01800	BC1G_04400	BC1G_08831
SBOR_3365	SBOR_2357	SBOR_4214	SBOR_8155		SS1G_04196	SS1G_08541	SS1G_10707	SS1G_10725		BC1G_04089	BC1G_01809	BC1G_04441	BC1G_08855
SBOR_3394	SBOR_2359	SBOR_4244	SBOR_8312		SS1G_04200	SS1G_08550	SS1G_10718	SS1G_10773		BC1G_04092	BC1G_01822	BC1G_04450	BC1G_09182
SBOR_3432	SBOR_2366	SBOR_4275	SBOR_8362		SS1G_04207	SS1G_08551	SS1G_10728	SS1G_11250		BC1G_04111	BC1G_01824	BC1G_04463	BC1G_09403
SBOR_3444	SBOR_2369	SBOR_4293	SBOR_8940		SS1G_04213	SS1G_08590	SS1G_10729	SS1G_11383		BC1G_04114	BC1G_01825	BC1G_04517	BC1G_09404
SBOR_3446	SBOR_2373	SBOR_4317	SBOR_9496		SS1G_04247	SS1G_08602	SS1G_10771	SS1G_11535		BC1G_04133	BC1G_01826	BC1G_04522	BC1G_09420
SBOR_3447	SBOR_2376	SBOR_4362	SBOR_9525		SS1G_04264	SS1G_08614	SS1G_10773	SS1G_12057		BC1G_04197	BC1G_01833	BC1G_04523	BC1G_09597
SBOR_3457	SBOR_2406	SBOR_4374	SBOR_9646		SS1G_04312	SS1G_08617	SS1G_10775	SS1G_01192		BC1G_04233	BC1G_01852	BC1G_04543	BC1G_10327
SBOR_3460	SBOR_2416	SBOR_4384	SBOR_10081		SS1G_04343	SS1G_08627	SS1G_10786	SS1G_01217		BC1G_04246	BC1G_01863	BC1G_04565	BC1G_10399
SBOR_3474	SBOR_2417	SBOR_4401	SBOR_0332		SS1G_04370	SS1G_08656	SS1G_10807	SS1G_01323		BC1G_04280	BC1G_01869	BC1G_04573	BC1G_10508
SBOR_3491	SBOR_2429	SBOR_4455	SBOR_0388		SS1G_04382	SS1G_08659	SS1G_10827	SS1G_01353		BC1G_04315	BC1G_01875	BC1G_04579	BC1G_10592
SBOR_3518	SBOR_2433	SBOR_4503	SBOR_0469		SS1G_04393	SS1G_08662	SS1G_10836	SS1G_01766		BC1G_04347	BC1G_01903	BC1G_04662	BC1G_10725
SBOR_3522	SBOR_2436	SBOR_4508	SBOR_0592		SS1G_04425	SS1G_08668	SS1G_10845	SS1G_01804		BC1G_04368	BC1G_01914	BC1G_04710	BC1G_11001
SBOR_3524	SBOR_2442	SBOR_4516	SBOR_0690		SS1G_04429	SS1G_08677	SS1G_10847	SS1G_11853		BC1G_04469	BC1G_01925	BC1G_04716	BC1G_11159
SBOR_3532	SBOR_2447	SBOR_4529	SBOR_0775		SS1G_04468	SS1G_08679	SS1G_10874	SS1G_12485		BC1G_04506	BC1G_01927	BC1G_04759	BC1G_11202
SBOR_3533	SBOR_2448	SBOR_4587	SBOR_0930		SS1G_04473	SS1G_08688	SS1G_10884	SS1G_12543		BC1G_04515	BC1G_01929	BC1G_04808	BC1G_11518
SBOR_3539	SBOR_2449	SBOR_4604	SBOR_1024		SS1G_04490	SS1G_08696	SS1G_10935	SS1G_12639		BC1G_04521	BC1G_01941	BC1G_04842	BC1G_12038
SBOR_3540	SBOR_2453	SBOR_4608	SBOR_1111		SS1G_04497	SS1G_08705	SS1G_10936	SS1G_12777		BC1G_04523	BC1G_01948	BC1G_04870	BC1G_12215
SBOR_3541	SBOR_2490	SBOR_4612	SBOR_1168		SS1G_04519	SS1G_08711	SS1G_10988	SS1G_13129		BC1G_04660	BC1G_01956	BC1G_04872	BC1G_12501
SBOR_3542	SBOR_2493	SBOR_4662	SBOR_1404		SS1G_04530	SS1G_08741	SS1G_10990	SS1G_13153		BC1G_04694	BC1G_01961	BC1G_04913	BC1G_12661
SBOR_3570	SBOR_2494	SBOR_4667	SBOR_1997		SS1G_04541	SS1G_08747	SS1G_10994	SS1G_13161		BC1G_04705	BC1G_01980	BC1G_04917	BC1G_12846
SBOR_3575	SBOR_2505	SBOR_4792	SBOR_2191		SS1G_04551	SS1G_08756	SS1G_11026	SS1G_13210		BC1G_04708	BC1G_01981	BC1G_04945	BC1G_12898
SBOR_3605	SBOR_2515	SBOR_4799	SBOR_2662		SS1G_04552	SS1G_08757	SS1G_11090	SS1G_03224		BC1G_04810	BC1G_01984	BC1G_04948	BC1G_12932
SBOR_3617	SBOR_2538	SBOR_4809	SBOR_2887		SS1G_04553	SS1G_08760	SS1G_11103	SS1G_03385		BC1G_04857	BC1G_01992	BC1G_04990	BC1G_13031
SBOR_3660	SBOR_2566	SBOR_4874	SBOR_3154		SS1G_04592	SS1G_08789	SS1G_11111	SS1G_03401		BC1G_04882	BC1G_02001	BC1G_05009	BC1G_13505
SBOR_3739	SBOR_2567	SBOR_4891	SBOR_3229		SS1G_04611	SS1G_08794	SS1G_11171	SS1G_03463		BC1G_04913	BC1G_02008	BC1G_05019	BC1G_13520
SBOR_3745	SBOR_2574	SBOR_4894	SBOR_3249		SS1G_04618	SS1G_08800	SS1G_11174	SS1G_03852		BC1G_04917	BC1G_02029	BC1G_05036	BC1G_13577
SBOR_3757	SBOR_2608	SBOR_4919	SBOR_3378		SS1G_04639	SS1G_08807	SS1G_11183	SS1G_04295		BC1G_04919	BC1G_02032	BC1G_05041	BC1G_13981
SBOR_3760	SBOR_2616	SBOR_4945	SBOR_3691		SS1G_04662	SS1G_08817	SS1G_11195	SS1G_04523		BC1G_04935	BC1G_02063	BC1G_05060	BC1G_14050
SBOR_3765	SBOR_2627	SBOR_4956	SBOR_3773		SS1G_04683	SS1G_08837	SS1G_11218	SS1G_05493		BC1G_04947	BC1G_02076	BC1G_05061	BC1G_14388
SBOR_3798	SBOR_2631	SBOR_5035	SBOR_4016		SS1G_04719	SS1G_08839	SS1G_11226	SS1G_05606		BC1G_04948	BC1G_02088	BC1G_05077	BC1G_15641
SBOR_3807	SBOR_2639	SBOR_5040	SBOR_4256		SS1G_04725	SS1G_08843	SS1G_11258	SS1G_05621		BC1G_04955	BC1G_02096	BC1G_05142	BC1G_15911
SBOR_3819	SBOR_2648	SBOR_5092	SBOR_4350		SS1G_04766	SS1G_08880	SS1G_11278	SS1G_05721		BC1G_04968	BC1G_02098	BC1G_05155
SBOR_3842	SBOR_2675	SBOR_5119	SBOR_4397		SS1G_04786	SS1G_08884	SS1G_11297	SS1G_05754		BC1G_04994	BC1G_02107	BC1G_05179
SBOR_3845	SBOR_2676	SBOR_5125	SBOR_4545		SS1G_04790	SS1G_08924	SS1G_11363	SS1G_05832		BC1G_05010	BC1G_02109	BC1G_05203
SBOR_3853	SBOR_2678	SBOR_5127	SBOR_4547		SS1G_04850	SS1G_08925	SS1G_11382	SS1G_05933		BC1G_05033	BC1G_02111	BC1G_05267
SBOR_3866	SBOR_2679	SBOR_5141	SBOR_4641		SS1G_04852	SS1G_08933	SS1G_11408	SS1G_06181		BC1G_05056	BC1G_02113	BC1G_05322
SBOR_3915	SBOR_2721	SBOR_5142	SBOR_4889		SS1G_04857	SS1G_08935	SS1G_11413	SS1G_06447		BC1G_05076	BC1G_02121	BC1G_05343
SBOR_3930	SBOR_2729	SBOR_5143	SBOR_5053		SS1G_04871	SS1G_08941	SS1G_11418	SS1G_06668		BC1G_05097	BC1G_02126	BC1G_05348
SBOR_3939	SBOR_2746	SBOR_5164	SBOR_5066		SS1G_04874	SS1G_08948	SS1G_11433	SS1G_06850		BC1G_05134	BC1G_02135	BC1G_05436
SBOR_3941	SBOR_2750	SBOR_5187	SBOR_5214		SS1G_04881	SS1G_08977	SS1G_11438	SS1G_07184		BC1G_05195	BC1G_02140	BC1G_05450
SBOR_3950	SBOR_2763	SBOR_5210	SBOR_5219		SS1G_04885	SS1G_08982	SS1G_11500	SS1G_07186		BC1G_05199	BC1G_02154	BC1G_05462
SBOR_3953	SBOR_2765	SBOR_5248	SBOR_5249		SS1G_04892	SS1G_08986	SS1G_11510	SS1G_07310		BC1G_05442	BC1G_02156	BC1G_05481
SBOR_3964	SBOR_2770	SBOR_5269	SBOR_5460		SS1G_04923	SS1G_08993	SS1G_11518	SS1G_00697		BC1G_05455	BC1G_02161	BC1G_05533
SBOR_3974	SBOR_2804	SBOR_5274	SBOR_5491		SS1G_04934	SS1G_09026	SS1G_11535	SS1G_00773		BC1G_05478	BC1G_02193	BC1G_05542
SBOR_3975	SBOR_2822	SBOR_5278	SBOR_5864		SS1G_04945	SS1G_09042	SS1G_11544	SS1G_00963		BC1G_05479	BC1G_02195	BC1G_05549
SBOR_3992	SBOR_2823	SBOR_5299	SBOR_5996		SS1G_04946	SS1G_09062	SS1G_11579	SS1G_07566		BC1G_05488	BC1G_02198	BC1G_05579
SBOR_3993	SBOR_2827	SBOR_5309	SBOR_6422		SS1G_04958	SS1G_09101	SS1G_11592	SS1G_07579		BC1G_05509	BC1G_02200	BC1G_05609
SBOR_4053	SBOR_2843	SBOR_5327	SBOR_6511		SS1G_05049	SS1G_09104	SS1G_11593	SS1G_07638		BC1G_05517	BC1G_02212	BC1G_05613
SBOR_4059	SBOR_2844	SBOR_5333	SBOR_6596		SS1G_05073	SS1G_09140	SS1G_11595	SS1G_08085		BC1G_05539	BC1G_02224	BC1G_05628
SBOR_4062	SBOR_2892	SBOR_5334	SBOR_6623		SS1G_05075	SS1G_09158	SS1G_11600	SS1G_08135		BC1G_05542	BC1G_02226	BC1G_05644
SBOR_4143	SBOR_2894	SBOR_5375	SBOR_6773		SS1G_05102	SS1G_09161	SS1G_11626	SS1G_08299		BC1G_05576	BC1G_02230	BC1G_05659
SBOR_4159	SBOR_2896	SBOR_5395	SBOR_6871		SS1G_05103	SS1G_09185	SS1G_11628	SS1G_08361		BC1G_05590	BC1G_02245	BC1G_05669
SBOR_4174	SBOR_2912	SBOR_5399	SBOR_6894		SS1G_05110	SS1G_09187	SS1G_11645	SS1G_08552		BC1G_05596	BC1G_02246	BC1G_05701
SBOR_4186	SBOR_2922	SBOR_5404	SBOR_7042		SS1G_05112	SS1G_09211	SS1G_11658	SS1G_08676		BC1G_05599	BC1G_02266	BC1G_05746
SBOR_4207	SBOR_2954	SBOR_5414	SBOR_7102		SS1G_05152	SS1G_09217	SS1G_11681	SS1G_09000		BC1G_05638	BC1G_02279	BC1G_05748
SBOR_4235	SBOR_2962	SBOR_5429	SBOR_7535		SS1G_05192	SS1G_09235	SS1G_11695	SS1G_09105		BC1G_05646	BC1G_02290	BC1G_05750
SBOR_4236	SBOR_2982	SBOR_5447	SBOR_7697		SS1G_05210	SS1G_09238	SS1G_12071	SS1G_09363		BC1G_05658	BC1G_02292	BC1G_05756
SBOR_4256	SBOR_2986	SBOR_5453	SBOR_8460		SS1G_05273	SS1G_09255	SS1G_12093	SS1G_09389		BC1G_05659	BC1G_02294	BC1G_05775
SBOR_4306	SBOR_3003	SBOR_5454	SBOR_8734		SS1G_05278	SS1G_09256	SS1G_12098	SS1G_09407		BC1G_05726	BC1G_02300	BC1G_05781
SBOR_4310	SBOR_3022	SBOR_5456	SBOR_9011		SS1G_05299	SS1G_09260	SS1G_12106	SS1G_09475		BC1G_05748	BC1G_02303	BC1G_05811
SBOR_4313	SBOR_3023	SBOR_5465	SBOR_9085		SS1G_05326	SS1G_09270	SS1G_12120	SS1G_09581		BC1G_05750	BC1G_02310	BC1G_05839
SBOR_4318	SBOR_3030	SBOR_5528	SBOR_9104		SS1G_05334	SS1G_09275	SS1G_12132	SS1G_09666		BC1G_05765	BC1G_02320	BC1G_05845
SBOR_4319	SBOR_3037	SBOR_5534	SBOR_9134		SS1G_05337	SS1G_09290	SS1G_12136	SS1G_09814		BC1G_05780	BC1G_02349	BC1G_05854
SBOR_4347	SBOR_3041	SBOR_5546	SBOR_9232		SS1G_05363	SS1G_09293	SS1G_12147	SS1G_09909		BC1G_05781	BC1G_02354	BC1G_05871
SBOR_4356	SBOR_3078	SBOR_5547	SBOR_9283		SS1G_05368	SS1G_09326	SS1G_12170	SS1G_10090		BC1G_05811	BC1G_02359	BC1G_05878
SBOR_4359	SBOR_3079	SBOR_5573	SBOR_9522		SS1G_05434	SS1G_09328	SS1G_12176	SS1G_10474		BC1G_05845	BC1G_02361	BC1G_05893
SBOR_4383	SBOR_3087	SBOR_5629	SBOR_9662		SS1G_05454	SS1G_09338	SS1G_12218	SS1G_10475		BC1G_05866	BC1G_02385	BC1G_05924
SBOR_4430	SBOR_3088	SBOR_5645	SBOR_9723		SS1G_05457	SS1G_09342	SS1G_12291	SS1G_10539		BC1G_05885	BC1G_02390	BC1G_05943
SBOR_4473	SBOR_3093	SBOR_5660	SBOR_9986		SS1G_05493	SS1G_09344	SS1G_12292	SS1G_10597		BC1G_05925	BC1G_02398	BC1G_05949
SBOR_4516	SBOR_3125	SBOR_5666	SBOR_0040		SS1G_05494	SS1G_09347	SS1G_12294	SS1G_10636		BC1G_05961	BC1G_02405	BC1G_05956
SBOR_4545	SBOR_3133	SBOR_5694	SBOR_0136		SS1G_05569	SS1G_09353	SS1G_12299	SS1G_10842		BC1G_05976	BC1G_02408	BC1G_05958
SBOR_4573	SBOR_3150	SBOR_5703	SBOR_0138		SS1G_05609	SS1G_09368	SS1G_12330	SS1G_11579		BC1G_05986	BC1G_02416	BC1G_06004
SBOR_4608	SBOR_3164	SBOR_5719	SBOR_0174		SS1G_05612	SS1G_09369	SS1G_12351	SS1G_12308		BC1G_06004	BC1G_02419	BC1G_06006
SBOR_4613	SBOR_3177	SBOR_5731	SBOR_0200		SS1G_05668	SS1G_09371	SS1G_01092	SS1G_12348		BC1G_06005	BC1G_02427	BC1G_06017
SBOR_4653	SBOR_3181	SBOR_5750	SBOR_0322		SS1G_05677	SS1G_09373	SS1G_01120	SS1G_01112		BC1G_06019	BC1G_02435	BC1G_06034
SBOR_4660	SBOR_3189	SBOR_5758	SBOR_0538		SS1G_05751	SS1G_09397	SS1G_01172	SS1G_01265		BC1G_06035	BC1G_02439	BC1G_06046
SBOR_4663	SBOR_3190	SBOR_5772	SBOR_0621		SS1G_05775	SS1G_09400	SS1G_01181	SS1G_01330		BC1G_06037	BC1G_02451	BC1G_06064
SBOR_4728	SBOR_3198	SBOR_5773	SBOR_1153		SS1G_05784	SS1G_09411	SS1G_01212	SS1G_01333		BC1G_06046	BC1G_02456	BC1G_06072
SBOR_4763	SBOR_3212	SBOR_5785	SBOR_1368		SS1G_05794	SS1G_09420	SS1G_01220	SS1G_01384		BC1G_06114	BC1G_02494	BC1G_06086
SBOR_4771	SBOR_3218	SBOR_5799	SBOR_1474		SS1G_05802	SS1G_09444	SS1G_01223	SS1G_01477		BC1G_06211	BC1G_02512	BC1G_06147
SBOR_4792	SBOR_3233	SBOR_5919	SBOR_1499		SS1G_05827	SS1G_09448	SS1G_01236	SS1G_01495		BC1G_06237	BC1G_02530	BC1G_06162
SBOR_4794	SBOR_3248	SBOR_5925	SBOR_1546		SS1G_05832	SS1G_09460	SS1G_01238	SS1G_01549		BC1G_06243	BC1G_02538	BC1G_06169
SBOR_4799	SBOR_3252	SBOR_5937	SBOR_1719		SS1G_05917	SS1G_09473	SS1G_01275	SS1G_01627		BC1G_06274	BC1G_02548	BC1G_06174
SBOR_4819	SBOR_3257	SBOR_6021	SBOR_1828		SS1G_05925	SS1G_09476	SS1G_01308	SS1G_01834		BC1G_06310	BC1G_02550	BC1G_06209
SBOR_4834	SBOR_3271	SBOR_6042	SBOR_1897		SS1G_05938	SS1G_09498	SS1G_01320	SS1G_01850		BC1G_06314	BC1G_02552	BC1G_06210
SBOR_4835	SBOR_3308	SBOR_6068	SBOR_1926		SS1G_05939	SS1G_09500	SS1G_01328	SS1G_11858		BC1G_06328	BC1G_02553	BC1G_06250
SBOR_4862	SBOR_3318	SBOR_6080	SBOR_1977		SS1G_05996	SS1G_09506	SS1G_01350	SS1G_11886		BC1G_06334	BC1G_02560	BC1G_06284
SBOR_4882	SBOR_3352	SBOR_6114	SBOR_2010		SS1G_06009	SS1G_09527	SS1G_01352	SS1G_11926		BC1G_06367	BC1G_02571	BC1G_06295
SBOR_4945	SBOR_3353	SBOR_6117	SBOR_2264		SS1G_06027	SS1G_09529	SS1G_01395	SS1G_12532		BC1G_06369	BC1G_02579	BC1G_06314
SBOR_4956	SBOR_3364	SBOR_6126	SBOR_2291		SS1G_06037	SS1G_09535	SS1G_01412	SS1G_12724		BC1G_06376	BC1G_02582	BC1G_06321
SBOR_4958	SBOR_3368	SBOR_6161	SBOR_2501		SS1G_06054	SS1G_09536	SS1G_01435	SS1G_12958		BC1G_06380	BC1G_02584	BC1G_06322
SBOR_4962	SBOR_3392	SBOR_6178	SBOR_2721		SS1G_06068	SS1G_09540	SS1G_01453	SS1G_13080		BC1G_06509	BC1G_02590	BC1G_06335
SBOR_4981	SBOR_3405	SBOR_6186	SBOR_2771		SS1G_06100	SS1G_09542	SS1G_01485	SS1G_13322		BC1G_06540	BC1G_02593	BC1G_06338
SBOR_4999	SBOR_3429	SBOR_6230	SBOR_3122		SS1G_06119	SS1G_09549	SS1G_01494	SS1G_13556		BC1G_06546	BC1G_02614	BC1G_06367
SBOR_5009	SBOR_3458	SBOR_6231	SBOR_3234		SS1G_06230	SS1G_09552	SS1G_01495	SS1G_13643		BC1G_06723	BC1G_02621	BC1G_06369
SBOR_5040	SBOR_3477	SBOR_6233	SBOR_3391		SS1G_06235	SS1G_09558	SS1G_01511	SS1G_13736		BC1G_06727	BC1G_02622	BC1G_06392
SBOR_5053	SBOR_3497	SBOR_6236	SBOR_3752		SS1G_06264	SS1G_09571	SS1G_01554	SS1G_13935		BC1G_06764	BC1G_02630	BC1G_06417
SBOR_5054	SBOR_3510	SBOR_6279	SBOR_3836		SS1G_06293	SS1G_09594	SS1G_01571	SS1G_14018		BC1G_06769	BC1G_02639	BC1G_06463
SBOR_5096	SBOR_3520	SBOR_6281	SBOR_3845		SS1G_06297	SS1G_09598	SS1G_01574	SS1G_14031		BC1G_06780	BC1G_02640	BC1G_06477
SBOR_5119	SBOR_3535	SBOR_6283	SBOR_3853		SS1G_06333	SS1G_09625	SS1G_01585	SS1G_02234		BC1G_06786	BC1G_02653	BC1G_06520
SBOR_5125	SBOR_3537	SBOR_6287	SBOR_3864		SS1G_06336	SS1G_09628	SS1G_01620	SS1G_02471		BC1G_06815	BC1G_02662	BC1G_06528
SBOR_5127	SBOR_3561	SBOR_6308	SBOR_4385		SS1G_06349	SS1G_09636	SS1G_01659	SS1G_02495		BC1G_06836	BC1G_02669	BC1G_06529
SBOR_5141	SBOR_3573	SBOR_6326	SBOR_4493		SS1G_06412	SS1G_09638	SS1G_01661	SS1G_02872		BC1G_06849	BC1G_02691	BC1G_06533
SBOR_5187	SBOR_3585	SBOR_6350	SBOR_4523		SS1G_06534	SS1G_09639	SS1G_01703	SS1G_14286		BC1G_06880	BC1G_02694	BC1G_06540
SBOR_5188	SBOR_3589	SBOR_6362	SBOR_4533		SS1G_06590	SS1G_09671	SS1G_01744	SS1G_14299		BC1G_06893	BC1G_02756	BC1G_06545
SBOR_5202	SBOR_3612	SBOR_6371	SBOR_4552		SS1G_06653	SS1G_09679	SS1G_01751	SS1G_14321		BC1G_07052	BC1G_02758	BC1G_06591
SBOR_5212	SBOR_3641	SBOR_6385	SBOR_4700		SS1G_06713	SS1G_09686	SS1G_01759	SS1G_03122		BC1G_07053	BC1G_02773	BC1G_06592
SBOR_5226	SBOR_3642	SBOR_6396	SBOR_4938		SS1G_06729	SS1G_09688	SS1G_01776	SS1G_03212		BC1G_07058	BC1G_02779	BC1G_06608
SBOR_5233	SBOR_3657	SBOR_6406	SBOR_4962		SS1G_06742	SS1G_09690	SS1G_01794	SS1G_04202		BC1G_07073	BC1G_02803	BC1G_06639
SBOR_5256	SBOR_3659	SBOR_6430	SBOR_4981		SS1G_06747	SS1G_09695	SS1G_01807	SS1G_04207		BC1G_07100	BC1G_02805	BC1G_06656
SBOR_5272	SBOR_3661	SBOR_6453	SBOR_5165		SS1G_06763	SS1G_09696	SS1G_01808	SS1G_04231		BC1G_07101	BC1G_02820	BC1G_06714
SBOR_5278	SBOR_3665	SBOR_6466	SBOR_5213		SS1G_06765	SS1G_09700	SS1G_01828	SS1G_04494		BC1G_07110	BC1G_02821	BC1G_06727
SBOR_5288	SBOR_3666	SBOR_6472	SBOR_5746		SS1G_06817	SS1G_09710	SS1G_01851	SS1G_04605		BC1G_07160	BC1G_02825	BC1G_06762
SBOR_5299	SBOR_3670	SBOR_6504	SBOR_5801		SS1G_06849	SS1G_09712	SS1G_01860	SS1G_04737		BC1G_07173	BC1G_02842	BC1G_06780
SBOR_5303	SBOR_3689	SBOR_6507	SBOR_5918		SS1G_06890	SS1G_09724	SS1G_01899	SS1G_05001		BC1G_07175	BC1G_02850	BC1G_06815
SBOR_5305	SBOR_3692	SBOR_6556	SBOR_5985		SS1G_06942	SS1G_09747	SS1G_01913	SS1G_05143		BC1G_07186	BC1G_02863	BC1G_06825
SBOR_5338	SBOR_3699	SBOR_6565	SBOR_6226		SS1G_07015	SS1G_09755	SS1G_01979	SS1G_05449		BC1G_07215	BC1G_02874	BC1G_06973
SBOR_5343	SBOR_3740	SBOR_6566	SBOR_6322		SS1G_07022	SS1G_09757	SS1G_01981	SS1G_05555		BC1G_07220	BC1G_02914	BC1G_06974
SBOR_5346	SBOR_3747	SBOR_6588	SBOR_6359		SS1G_07027	SS1G_09759	SS1G_01984	SS1G_05677		BC1G_07275	BC1G_02929	BC1G_07053
SBOR_5357	SBOR_3751	SBOR_6594	SBOR_6374		SS1G_07039	SS1G_09773	SS1G_01993	SS1G_05681		BC1G_07283	BC1G_02948	BC1G_07061
SBOR_5371	SBOR_3759	SBOR_6604	SBOR_6397		SS1G_07093	SS1G_09803	SS1G_02030	SS1G_05820		BC1G_07314	BC1G_02954	BC1G_07062
SBOR_5374	SBOR_3767	SBOR_6622	SBOR_6653		SS1G_07146	SS1G_09812	SS1G_02051	SS1G_06149		BC1G_07319	BC1G_02955	BC1G_07083
SBOR_5375	SBOR_3768	SBOR_6623	SBOR_6759		SS1G_07162	SS1G_09821	SS1G_02061	SS1G_06348		BC1G_07326	BC1G_02958	BC1G_07159
SBOR_5387	SBOR_3770	SBOR_6628	SBOR_6864		SS1G_07183	SS1G_09832	SS1G_11709	SS1G_06611		BC1G_07341	BC1G_02971	BC1G_07183
SBOR_5390	SBOR_3771	SBOR_6638	SBOR_6923		SS1G_07184	SS1G_09852	SS1G_11770	SS1G_06894		BC1G_07411	BC1G_02981	BC1G_07186
SBOR_5395	SBOR_3808	SBOR_6651	SBOR_6960		SS1G_07224	SS1G_09872	SS1G_11784	SS1G_07162		BC1G_07448	BC1G_02982	BC1G_07205
SBOR_5419	SBOR_3824	SBOR_6652	SBOR_7077		SS1G_07230	SS1G_09883	SS1G_11787	SS1G_00079		BC1G_07471	BC1G_02983	BC1G_07232
SBOR_5424	SBOR_3828	SBOR_6655	SBOR_7126		SS1G_07234	SS1G_09908	SS1G_11795	SS1G_00091		BC1G_07482	BC1G_03000	BC1G_07235
SBOR_5429	SBOR_3829	SBOR_6658	SBOR_7366		SS1G_07268	SS1G_09926	SS1G_11822	SS1G_00259		BC1G_07483	BC1G_03002	BC1G_07255
SBOR_5434	SBOR_3830	SBOR_6701	SBOR_7713		SS1G_07295	SS1G_09931	SS1G_11886	SS1G_00332		BC1G_07508	BC1G_03010	BC1G_07281
SBOR_5437	SBOR_3879	SBOR_6768	SBOR_7746		SS1G_07359	SS1G_09935	SS1G_11895	SS1G_00373		BC1G_07521	BC1G_03011	BC1G_07283
SBOR_5449	SBOR_3881	SBOR_6773	SBOR_7830		SS1G_07393	SS1G_09936	SS1G_11898	SS1G_00417		BC1G_07527	BC1G_03014	BC1G_07305
SBOR_5454	SBOR_3894	SBOR_6780	SBOR_8082		SS1G_07404	SS1G_09955	SS1G_11910	SS1G_00580		BC1G_07558	BC1G_03023	BC1G_07341
SBOR_5456	SBOR_3896	SBOR_6788	SBOR_8325		SS1G_07416	SS1G_09970	SS1G_11941	SS1G_00625		BC1G_07573	BC1G_03031	BC1G_07342
SBOR_5457	SBOR_3926	SBOR_6817	SBOR_8384		SS1G_07491	SS1G_09985	SS1G_11966	SS1G_00916		BC1G_07608	BC1G_03033	BC1G_07344
SBOR_5460	SBOR_3947	SBOR_6825	SBOR_8847		SS1G_07496	SS1G_09995	SS1G_11977	SS1G_01005		BC1G_07611	BC1G_03036	BC1G_07358
SBOR_5463	SBOR_3965	SBOR_6836	SBOR_8948		SS1G_07498	SS1G_10006	SS1G_11990	SS1G_01045		BC1G_07620	BC1G_03044	BC1G_07418
SBOR_5477	SBOR_3985	SBOR_6840	SBOR_8979		SS1G_07526	SS1G_10011	SS1G_12017	SS1G_07570		BC1G_07622	BC1G_03047	BC1G_07424
SBOR_5489	SBOR_3986	SBOR_6859	SBOR_9031		SS1G_07532	SS1G_10014	SS1G_12375	SS1G_07750		BC1G_07629	BC1G_03049	BC1G_07433
SBOR_5500	SBOR_3988	SBOR_6895	SBOR_9048		SS1G_07554	SS1G_10015	SS1G_12383	SS1G_07778		BC1G_07637	BC1G_03052	BC1G_07436
SBOR_5541	SBOR_3991	SBOR_6900	SBOR_9184		SS1G_07558	SS1G_10034	SS1G_12385	SS1G_08180		BC1G_07651	BC1G_03061	BC1G_07468
SBOR_5546	SBOR_3999	SBOR_6911	SBOR_9485		SS1G_07571	SS1G_10037	SS1G_12399	SS1G_08383		BC1G_07658	BC1G_03068	BC1G_07471
SBOR_5547	SBOR_4002	SBOR_6935	SBOR_9682		SS1G_07579	SS1G_10048	SS1G_12446	SS1G_08553		BC1G_07734	BC1G_03080	BC1G_07483
SBOR_5568	SBOR_4025	SBOR_6948	SBOR_9683		SS1G_07613	SS1G_10049	SS1G_12491	SS1G_08634		BC1G_07768	BC1G_03083	BC1G_07499
SBOR_5576	SBOR_4052	SBOR_6958	SBOR_9706		SS1G_07639	SS1G_10052	SS1G_12530	SS1G_08784		BC1G_07770	BC1G_03098	BC1G_07514
SBOR_5588	SBOR_4063	SBOR_6974	SBOR_9866		SS1G_07655	SS1G_10057	SS1G_12543	SS1G_09029		BC1G_07778	BC1G_03104	BC1G_07523
SBOR_5596	SBOR_4064	SBOR_6977	SBOR_10126		SS1G_07656	SS1G_10070	SS1G_12569	SS1G_09043		BC1G_07794	BC1G_03112	BC1G_07540
SBOR_5634	SBOR_4069	SBOR_6985	SBOR_0184		SS1G_07661	SS1G_10072	SS1G_12592	SS1G_09255		BC1G_07816	BC1G_03115	BC1G_07573
SBOR_5662	SBOR_4075	SBOR_7019	SBOR_0315		SS1G_07663	SS1G_10078	SS1G_12596	SS1G_09261		BC1G_07820	BC1G_03117	BC1G_07586
SBOR_5667	SBOR_4077	SBOR_7032	SBOR_0327		SS1G_07667	SS1G_10079	SS1G_12606	SS1G_09296		BC1G_07822	BC1G_03119	BC1G_07601
SBOR_5693	SBOR_4078	SBOR_7056	SBOR_0638		SS1G_07669	SS1G_10081	SS1G_12665	SS1G_09561		BC1G_07836	BC1G_03120	BC1G_07617
SBOR_5695	SBOR_4098	SBOR_7060	SBOR_0724		SS1G_07684	SS1G_10087	SS1G_12677	SS1G_09575		BC1G_07851	BC1G_03124	BC1G_07631
SBOR_5699	SBOR_4101	SBOR_7065	SBOR_0761		SS1G_07723	SS1G_10137	SS1G_12693	SS1G_09637		BC1G_07854	BC1G_03126	BC1G_07634
SBOR_5703	SBOR_4103	SBOR_7069	SBOR_0770		SS1G_07749	SS1G_10141	SS1G_12717	SS1G_09794		BC1G_07899	BC1G_03135	BC1G_07658
SBOR_5758	SBOR_4111	SBOR_7165	SBOR_0804		SS1G_07758	SS1G_10164	SS1G_12736	SS1G_10324		BC1G_07945	BC1G_03136	BC1G_07686
SBOR_5767	SBOR_4114	SBOR_7171	SBOR_0831		SS1G_07780	SS1G_10181	SS1G_12765	SS1G_10513		BC1G_07949	BC1G_03152	BC1G_07727
SBOR_5770	SBOR_4119	SBOR_7177	SBOR_0857		SS1G_07784	SS1G_10189	SS1G_12781	SS1G_10663		BC1G_07950	BC1G_03154	BC1G_07750
SBOR_5788	SBOR_4133	SBOR_7229	SBOR_0906		SS1G_07812	SS1G_10214	SS1G_12815	SS1G_10764		BC1G_07951	BC1G_03160	BC1G_07755
SBOR_5799	SBOR_4152	SBOR_7254	SBOR_0918		SS1G_07836	SS1G_10233	SS1G_12834	SS1G_10848		BC1G_07974	BC1G_03200	BC1G_07758
SBOR_5868	SBOR_4154	SBOR_7255	SBOR_0924		SS1G_07837	SS1G_10237	SS1G_12844	SS1G_10879		BC1G_08033	BC1G_03204	BC1G_07782
SBOR_5898	SBOR_4167	SBOR_7261	SBOR_0965		SS1G_07863	SS1G_10240	SS1G_12849	SS1G_11057		BC1G_08058	BC1G_03213	BC1G_07807
SBOR_5901	SBOR_4179	SBOR_7273	SBOR_0975		SS1G_07888	SS1G_10249	SS1G_12887	SS1G_11130		BC1G_08063	BC1G_03219	BC1G_07816
SBOR_5907	SBOR_4192	SBOR_7308	SBOR_1009		SS1G_07897	SS1G_10260	SS1G_12889	SS1G_11316		BC1G_08072	BC1G_03226	BC1G_07820
SBOR_5924	SBOR_4198	SBOR_7312	SBOR_1056		SS1G_07901	SS1G_10268	SS1G_12909	SS1G_11367		BC1G_08101	BC1G_03233	BC1G_07821
SBOR_5932	SBOR_4208	SBOR_7338	SBOR_1063		SS1G_07928	SS1G_10301	SS1G_12963	SS1G_12053		BC1G_08106	BC1G_03255	BC1G_07884
SBOR_5937	SBOR_4209	SBOR_7373	SBOR_1103		SS1G_07942	SS1G_10306	SS1G_12969	SS1G_12158		BC1G_08110	BC1G_03263	BC1G_07898
SBOR_5941	SBOR_4211	SBOR_7421	SBOR_1133		SS1G_08012	SS1G_10310	SS1G_12999	SS1G_01156		BC1G_08148	BC1G_03278	BC1G_07902
SBOR_5955	SBOR_4223	SBOR_7461	SBOR_1157		SS1G_08104	SS1G_10312	SS1G_13074	SS1G_01608		BC1G_08181	BC1G_03299	BC1G_07915
SBOR_5977	SBOR_4231	SBOR_7466	SBOR_1313		SS1G_08110	SS1G_10335	SS1G_13075	SS1G_01649		BC1G_08207	BC1G_03303	BC1G_07923
SBOR_6014	SBOR_4271	SBOR_7519	SBOR_1443		SS1G_08128	SS1G_10383	SS1G_13084	SS1G_01693		BC1G_08253	BC1G_03317	BC1G_07957
SBOR_6020	SBOR_4272	SBOR_7630	SBOR_1449		SS1G_08160	SS1G_10403	SS1G_13140	SS1G_01770		BC1G_08280	BC1G_03321	BC1G_08019
SBOR_6036	SBOR_4281	SBOR_7631	SBOR_1548		SS1G_08163	SS1G_10406	SS1G_13146	SS1G_01943		BC1G_08282	BC1G_03357	BC1G_08020
SBOR_6037	SBOR_4282	SBOR_7638	SBOR_1550		SS1G_08208	SS1G_10446	SS1G_13155	SS1G_01982		BC1G_08308	BC1G_03370	BC1G_08072
SBOR_6038	SBOR_4301	SBOR_7694	SBOR_1568		SS1G_08229	SS1G_10456	SS1G_13168	SS1G_11739		BC1G_08314	BC1G_03373	BC1G_08119
SBOR_6064	SBOR_4328	SBOR_7700	SBOR_1610		SS1G_08235	SS1G_10461	SS1G_13181	SS1G_11879		BC1G_08329	BC1G_03396	BC1G_08139
SBOR_6077	SBOR_4361	SBOR_7725	SBOR_1631		SS1G_08263	SS1G_10467	SS1G_13184	SS1G_11965		BC1G_08354	BC1G_03407	BC1G_08147
SBOR_6087	SBOR_4382	SBOR_7727	SBOR_1662		SS1G_08272	SS1G_10469	SS1G_13191	SS1G_12857		BC1G_08357	BC1G_03413	BC1G_08148
SBOR_6112	SBOR_4396	SBOR_7780	SBOR_1732		SS1G_08295	SS1G_10479	SS1G_13217	SS1G_14116		BC1G_08363	BC1G_03421	BC1G_08171
SBOR_6113	SBOR_4404	SBOR_7833	SBOR_1806		SS1G_08361	SS1G_10489	SS1G_13238	SS1G_02212		BC1G_08370	BC1G_03422	BC1G_08204
SBOR_6126	SBOR_4406	SBOR_7838	SBOR_1845		SS1G_08493	SS1G_10525	SS1G_13304	SS1G_02224		BC1G_08372	BC1G_03450	BC1G_08205
SBOR_6127	SBOR_4424	SBOR_7847	SBOR_2058		SS1G_08528	SS1G_10533	SS1G_13350	SS1G_02576		BC1G_08393	BC1G_03451	BC1G_08257
SBOR_6148	SBOR_4441	SBOR_7870	SBOR_2073		SS1G_08540	SS1G_10538	SS1G_13385	SS1G_02654		BC1G_08414	BC1G_03460	BC1G_08258
SBOR_6149	SBOR_4444	SBOR_7879	SBOR_2133		SS1G_08542	SS1G_10546	SS1G_13396	SS1G_02812		BC1G_08442	BC1G_03470	BC1G_08269
SBOR_6186	SBOR_4446	SBOR_7916	SBOR_2159		SS1G_08548	SS1G_10564	SS1G_13432	SS1G_14293		BC1G_08459	BC1G_03483	BC1G_08280
SBOR_6196	SBOR_4448	SBOR_7923	SBOR_2167		SS1G_08566	SS1G_10566	SS1G_13464	SS1G_14347		BC1G_08464	BC1G_03484	BC1G_08305
SBOR_6197	SBOR_4471	SBOR_7924	SBOR_2192		SS1G_08583	SS1G_10567	SS1G_13472	SS1G_14443		BC1G_08486	BC1G_03489	BC1G_08308
SBOR_6230	SBOR_4496	SBOR_7973	SBOR_2451		SS1G_08587	SS1G_10575	SS1G_13571	SS1G_03113		BC1G_08544	BC1G_03500	BC1G_08329
SBOR_6236	SBOR_4557	SBOR_7987	SBOR_2546		SS1G_08618	SS1G_10578	SS1G_13578	SS1G_03252		BC1G_08553	BC1G_03501	BC1G_08349
SBOR_6237	SBOR_4582	SBOR_8002	SBOR_2758		SS1G_08621	SS1G_10586	SS1G_13589	SS1G_03731		BC1G_08574	BC1G_03502	BC1G_08362
SBOR_6244	SBOR_4590	SBOR_8018	SBOR_2768		SS1G_08634	SS1G_10610	SS1G_13631	SS1G_03732		BC1G_08577	BC1G_03503	BC1G_08363
SBOR_6258	SBOR_4605	SBOR_8022	SBOR_2780		SS1G_08644	SS1G_10613	SS1G_13644	SS1G_03737		BC1G_08580	BC1G_03507	BC1G_08404
SBOR_6262	SBOR_4606	SBOR_8024	SBOR_2880		SS1G_08645	SS1G_10619	SS1G_13645	SS1G_03751		BC1G_08585	BC1G_03509	BC1G_08480
SBOR_6272	SBOR_4623	SBOR_8032	SBOR_2906		SS1G_08669	SS1G_10623	SS1G_13669	SS1G_03753		BC1G_08615	BC1G_03559	BC1G_08485
SBOR_6276	SBOR_4631	SBOR_8041	SBOR_2924		SS1G_08695	SS1G_10633	SS1G_13682	SS1G_03805		BC1G_08635	BC1G_03562	BC1G_08541
SBOR_6281	SBOR_4647	SBOR_8099	SBOR_3004		SS1G_08698	SS1G_10634	SS1G_13735	SS1G_03920		BC1G_08638	BC1G_03564	BC1G_08586
SBOR_6301	SBOR_4668	SBOR_8147	SBOR_3019		SS1G_08706	SS1G_10655	SS1G_13741	SS1G_03940		BC1G_08658	BC1G_03568	BC1G_08600
SBOR_6302	SBOR_4676	SBOR_8153	SBOR_3204		SS1G_08744	SS1G_10662	SS1G_13746	SS1G_04200		BC1G_08692	BC1G_03588	BC1G_08612
SBOR_6303	SBOR_4678	SBOR_8154	SBOR_3365		SS1G_08786	SS1G_10676	SS1G_13758	SS1G_04335		BC1G_08735	BC1G_03593	BC1G_08615
SBOR_6308	SBOR_4693	SBOR_8158	SBOR_3375		SS1G_08790	SS1G_10684	SS1G_13762	SS1G_04496		BC1G_08748	BC1G_03603	BC1G_08618
SBOR_6327	SBOR_4695	SBOR_8197	SBOR_3486		SS1G_08814	SS1G_10691	SS1G_13794	SS1G_04515		BC1G_08749	BC1G_03606	BC1G_08622
SBOR_6335	SBOR_4699	SBOR_8240	SBOR_3530		SS1G_08834	SS1G_10705	SS1G_13826	SS1G_04703		BC1G_08751	BC1G_03614	BC1G_08676
SBOR_6337	SBOR_4701	SBOR_8245	SBOR_3596		SS1G_08858	SS1G_10747	SS1G_13838	SS1G_04952		BC1G_08755	BC1G_03623	BC1G_08701
SBOR_6350	SBOR_4702	SBOR_8272	SBOR_3610		SS1G_08889	SS1G_10751	SS1G_13878	SS1G_05140		BC1G_08757	BC1G_03624	BC1G_08739
SBOR_6360	SBOR_4721	SBOR_8274	SBOR_3630		SS1G_08892	SS1G_10765	SS1G_13932	SS1G_05207		BC1G_08784	BC1G_03630	BC1G_08797
SBOR_6407	SBOR_4722	SBOR_8290	SBOR_3893		SS1G_08894	SS1G_10771	SS1G_13940	SS1G_05253		BC1G_08801	BC1G_03638	BC1G_08811
SBOR_6410	SBOR_4741	SBOR_8322	SBOR_3960		SS1G_08907	SS1G_10779	SS1G_13948	SS1G_05388		BC1G_08831	BC1G_03639	BC1G_08822
SBOR_6430	SBOR_4759	SBOR_8328	SBOR_4061		SS1G_08917	SS1G_10785	SS1G_14006	SS1G_05389		BC1G_08858	BC1G_03663	BC1G_08831
SBOR_6433	SBOR_4764	SBOR_8336	SBOR_4100		SS1G_09000	SS1G_10791	SS1G_14022	SS1G_05465		BC1G_08861	BC1G_03688	BC1G_08836
SBOR_6444	SBOR_4774	SBOR_8346	SBOR_4194		SS1G_09020	SS1G_10806	SS1G_14036	SS1G_05484		BC1G_08890	BC1G_03689	BC1G_08838
SBOR_6472	SBOR_4778	SBOR_8376	SBOR_4348		SS1G_09033	SS1G_10807	SS1G_14038	SS1G_05593		BC1G_08904	BC1G_03692	BC1G_08858
SBOR_6495	SBOR_4779	SBOR_8379	SBOR_4439		SS1G_09050	SS1G_10813	SS1G_14081	SS1G_05662		BC1G_08911	BC1G_03704	BC1G_08861
SBOR_6531	SBOR_4781	SBOR_8452	SBOR_4543		SS1G_09060	SS1G_10833	SS1G_14089	SS1G_05961		BC1G_08917	BC1G_03707	BC1G_08873
SBOR_6533	SBOR_4784	SBOR_8475	SBOR_4667		SS1G_09100	SS1G_10836	SS1G_14108	SS1G_06073		BC1G_08924	BC1G_03708	BC1G_08875
SBOR_6539	SBOR_4788	SBOR_8490	SBOR_4709		SS1G_09118	SS1G_10837	SS1G_14114	SS1G_06128		BC1G_08931	BC1G_03723	BC1G_08882
SBOR_6545	SBOR_4807	SBOR_8515	SBOR_4772		SS1G_09129	SS1G_10841	SS1G_02155	SS1G_06305		BC1G_08975	BC1G_03725	BC1G_08884
SBOR_6561	SBOR_4814	SBOR_8520	SBOR_4775		SS1G_09130	SS1G_10849	SS1G_02167	SS1G_06424		BC1G_08989	BC1G_03728	BC1G_08887
SBOR_6640	SBOR_4829	SBOR_8534	SBOR_4925		SS1G_09143	SS1G_10856	SS1G_02199	SS1G_06572		BC1G_08990	BC1G_03731	BC1G_08915
SBOR_6655	SBOR_4841	SBOR_8654	SBOR_5095		SS1G_09169	SS1G_10857	SS1G_02203	SS1G_07019		BC1G_09000	BC1G_03757	BC1G_08917
SBOR_6682	SBOR_4850	SBOR_8669	SBOR_5121		SS1G_09175	SS1G_10864	SS1G_02256	SS1G_07022		BC1G_09013	BC1G_03765	BC1G_09000
SBOR_6694	SBOR_4854	SBOR_8688	SBOR_5198		SS1G_09196	SS1G_10877	SS1G_02285	SS1G_07050		BC1G_09016	BC1G_03779	BC1G_09004
SBOR_6696	SBOR_4866	SBOR_8700	SBOR_5212		SS1G_09215	SS1G_10886	SS1G_02329	SS1G_00152		BC1G_09029	BC1G_03783	BC1G_09016
SBOR_6701	SBOR_4900	SBOR_8707	SBOR_5222		SS1G_09216	SS1G_10893	SS1G_02370	SS1G_00189		BC1G_09054	BC1G_03793	BC1G_09031
SBOR_6735	SBOR_4905	SBOR_8868	SBOR_5272		SS1G_09219	SS1G_10895	SS1G_02437	SS1G_00201		BC1G_09079	BC1G_03828	BC1G_09041
SBOR_6747	SBOR_4928	SBOR_8886	SBOR_5446		SS1G_09232	SS1G_10898	SS1G_02441	SS1G_00204		BC1G_09084	BC1G_03841	BC1G_09050
SBOR_6769	SBOR_4941	SBOR_8927	SBOR_5468		SS1G_09248	SS1G_10903	SS1G_02495	SS1G_00350		BC1G_09106	BC1G_03850	BC1G_09077
SBOR_6773	SBOR_4963	SBOR_9038	SBOR_5610		SS1G_09250	SS1G_10924	SS1G_02501	SS1G_00405		BC1G_09121	BC1G_03854	BC1G_09079
SBOR_6775	SBOR_5020	SBOR_9046	SBOR_5754		SS1G_09251	SS1G_10928	SS1G_02502	SS1G_00507		BC1G_09122	BC1G_03859	BC1G_09093
SBOR_6788	SBOR_5023	SBOR_9051	SBOR_5829		SS1G_09268	SS1G_10930	SS1G_02580	SS1G_00974		BC1G_09124	BC1G_03865	BC1G_09109
SBOR_6832	SBOR_5024	SBOR_9052	SBOR_6151		SS1G_09288	SS1G_10970	SS1G_02582	SS1G_07571		BC1G_09129	BC1G_03869	BC1G_09171
SBOR_6834	SBOR_5029	SBOR_9056	SBOR_6269		SS1G_09299	SS1G_10988	SS1G_02590	SS1G_07606		BC1G_09146	BC1G_03870	BC1G_09291
SBOR_6837	SBOR_5066	SBOR_9077	SBOR_6283		SS1G_09365	SS1G_10996	SS1G_02599	SS1G_07676		BC1G_09171	BC1G_03873	BC1G_09356
SBOR_6848	SBOR_5068	SBOR_9144	SBOR_6335		SS1G_09381	SS1G_11032	SS1G_02602	SS1G_07810		BC1G_09180	BC1G_03880	BC1G_09378
SBOR_6854	SBOR_5076	SBOR_9190	SBOR_6702		SS1G_09392	SS1G_11048	SS1G_02638	SS1G_08028		BC1G_09182	BC1G_03887	BC1G_09387
SBOR_6864	SBOR_5078	SBOR_9203	SBOR_6728		SS1G_09403	SS1G_11062	SS1G_02641	SS1G_08046		BC1G_09190	BC1G_03890	BC1G_09445
SBOR_6872	SBOR_5080	SBOR_9262	SBOR_7060		SS1G_09475	SS1G_11076	SS1G_02659	SS1G_08351		BC1G_09210	BC1G_03892	BC1G_09463
SBOR_6887	SBOR_5087	SBOR_9313	SBOR_7067		SS1G_09495	SS1G_11080	SS1G_02682	SS1G_08478		BC1G_09215	BC1G_03896	BC1G_09483
SBOR_6889	SBOR_5092	SBOR_9354	SBOR_7216		SS1G_09693	SS1G_11094	SS1G_02703	SS1G_08600		BC1G_09240	BC1G_03908	BC1G_09500
SBOR_6894	SBOR_5109	SBOR_9382	SBOR_7225		SS1G_09766	SS1G_11101	SS1G_02714	SS1G_08716		BC1G_09364	BC1G_03912	BC1G_09502
SBOR_6942	SBOR_5124	SBOR_9394	SBOR_7367		SS1G_09768	SS1G_11102	SS1G_02755	SS1G_08838		BC1G_09406	BC1G_03916	BC1G_09512
SBOR_6981	SBOR_5133	SBOR_9404	SBOR_7727		SS1G_09782	SS1G_11103	SS1G_02793	SS1G_08877		BC1G_09495	BC1G_03923	BC1G_09521
SBOR_6985	SBOR_5158	SBOR_9435	SBOR_7793		SS1G_09795	SS1G_11105	SS1G_02794	SS1G_09072		BC1G_09540	BC1G_03930	BC1G_09528
SBOR_7018	SBOR_5162	SBOR_9442	SBOR_7885		SS1G_09799	SS1G_11111	SS1G_02815	SS1G_09140		BC1G_09563	BC1G_03941	BC1G_09542
SBOR_7057	SBOR_5167	SBOR_9452	SBOR_7972		SS1G_09841	SS1G_11117	SS1G_02828	SS1G_09184		BC1G_09564	BC1G_03943	BC1G_09544
SBOR_7058	SBOR_5173	SBOR_9464	SBOR_8015		SS1G_09844	SS1G_11133	SS1G_02831	SS1G_09237		BC1G_09565	BC1G_03945	BC1G_09581
SBOR_7126	SBOR_5178	SBOR_9465	SBOR_8019		SS1G_09858	SS1G_11136	SS1G_02836	SS1G_09547		BC1G_09594	BC1G_03953	BC1G_09637
SBOR_7132	SBOR_5186	SBOR_9477	SBOR_8025		SS1G_09861	SS1G_11163	SS1G_02845	SS1G_09861		BC1G_09613	BC1G_03963	BC1G_09640
SBOR_7154	SBOR_5189	SBOR_9484	SBOR_8038		SS1G_09866	SS1G_11167	SS1G_02847	SS1G_10038		BC1G_09644	BC1G_03980	BC1G_09644
SBOR_7163	SBOR_5194	SBOR_9517	SBOR_8069		SS1G_09882	SS1G_11171	SS1G_02850	SS1G_10054		BC1G_09656	BC1G_03987	BC1G_09656
SBOR_7177	SBOR_5200	SBOR_9520	SBOR_8098		SS1G_09909	SS1G_11172	SS1G_02872	SS1G_10194		BC1G_09657	BC1G_03989	BC1G_09676
SBOR_7185	SBOR_5222	SBOR_9548	SBOR_8130		SS1G_09959	SS1G_11177	SS1G_02880	SS1G_10302		BC1G_09694	BC1G_04005	BC1G_09689
SBOR_7199	SBOR_5229	SBOR_9551	SBOR_8241		SS1G_09960	SS1G_11184	SS1G_02909	SS1G_10339		BC1G_09742	BC1G_04010	BC1G_09692
SBOR_7216	SBOR_5242	SBOR_9556	SBOR_8250		SS1G_09965	SS1G_11190	SS1G_02920	SS1G_10360		BC1G_09749	BC1G_04016	BC1G_09698
SBOR_7217	SBOR_5245	SBOR_9572	SBOR_8277		SS1G_09982	SS1G_11194	SS1G_02923	SS1G_10411		BC1G_09789	BC1G_04029	BC1G_09744
SBOR_7229	SBOR_5295	SBOR_9597	SBOR_8550		SS1G_10038	SS1G_11212	SS1G_02958	SS1G_10432		BC1G_09791	BC1G_04051	BC1G_09767
SBOR_7267	SBOR_5296	SBOR_9598	SBOR_8824		SS1G_10062	SS1G_11228	SS1G_02964	SS1G_10538		BC1G_09829	BC1G_04062	BC1G_09808
SBOR_7274	SBOR_5298	SBOR_9613	SBOR_8834		SS1G_10071	SS1G_11233	SS1G_02990	SS1G_10700		BC1G_09883	BC1G_04072	BC1G_09835
SBOR_7277	SBOR_5304	SBOR_9643	SBOR_9002		SS1G_10082	SS1G_11247	SS1G_03000	SS1G_10707		BC1G_09892	BC1G_04075	BC1G_09841
SBOR_7284	SBOR_5321	SBOR_9675	SBOR_9005		SS1G_10092	SS1G_11252	SS1G_03003	SS1G_10944		BC1G_09963	BC1G_04077	BC1G_09842
SBOR_7290	SBOR_5325	SBOR_9722	SBOR_9089		SS1G_10096	SS1G_11258	SS1G_03005	SS1G_11025		BC1G_09968	BC1G_04079	BC1G_09875
SBOR_7311	SBOR_5349	SBOR_9745	SBOR_9116		SS1G_10104	SS1G_11267	SS1G_03047	SS1G_11121		BC1G_09991	BC1G_04090	BC1G_09930
SBOR_7350	SBOR_5360	SBOR_9752	SBOR_9272		SS1G_10115	SS1G_11278	SS1G_03084	SS1G_11219		BC1G_09997	BC1G_04115	BC1G_09991
SBOR_7364	SBOR_5363	SBOR_9774	SBOR_9465		SS1G_10161	SS1G_11287	SS1G_03090	SS1G_11539		BC1G_10004	BC1G_04117	BC1G_10002
SBOR_7367	SBOR_5364	SBOR_9809	SBOR_9591		SS1G_10165	SS1G_11291	SS1G_03103	SS1G_14530		BC1G_10030	BC1G_04135	BC1G_10024
SBOR_7416	SBOR_5391	SBOR_9851	SBOR_9623		SS1G_10167	SS1G_11322	SS1G_14145	SS1G_11640		BC1G_10070	BC1G_04151	BC1G_10062
SBOR_7422	SBOR_5397	SBOR_9858	SBOR_9668		SS1G_10172	SS1G_11348	SS1G_14159	SS1G_11664		BC1G_10075	BC1G_04153	BC1G_10098
SBOR_7427	SBOR_5399	SBOR_9873	SBOR_9728		SS1G_10178	SS1G_11356	SS1G_14160	SS1G_12106		BC1G_10091	BC1G_04158	BC1G_10103
SBOR_7446	SBOR_5408	SBOR_9888	SBOR_9738		SS1G_10266	SS1G_11386	SS1G_14174	SS1G_12110		BC1G_10095	BC1G_04167	BC1G_10117
SBOR_7466	SBOR_5421	SBOR_9923	SBOR_9875		SS1G_10311	SS1G_11387	SS1G_14196	SS1G_12228		BC1G_10130	BC1G_04168	BC1G_10118
SBOR_7491	SBOR_5423	SBOR_9948	SBOR_0080		SS1G_10353	SS1G_11394	SS1G_14216	SS1G_12281		BC1G_10164	BC1G_04180	BC1G_10125
SBOR_7502	SBOR_5427	SBOR_9975	SBOR_0089		SS1G_10434	SS1G_11402	SS1G_14224	SS1G_12350		BC1G_10229	BC1G_04198	BC1G_10139
SBOR_7507	SBOR_5442	SBOR_10000	SBOR_0171		SS1G_10439	SS1G_11403	SS1G_14228	SS1G_01395		BC1G_10231	BC1G_04204	BC1G_10157
SBOR_7519	SBOR_5458	SBOR_10008	SBOR_0235		SS1G_10451	SS1G_11421	SS1G_14243	SS1G_01498		BC1G_10246	BC1G_04209	BC1G_10160
SBOR_7522	SBOR_5461	SBOR_10030	SBOR_0260		SS1G_10452	SS1G_11424	SS1G_14284	SS1G_01728		BC1G_10247	BC1G_04216	BC1G_10170
SBOR_7535	SBOR_5467	SBOR_10042	SBOR_0310		SS1G_10454	SS1G_11430	SS1G_14307	SS1G_01758		BC1G_10306	BC1G_04223	BC1G_10177
SBOR_7543	SBOR_5468	SBOR_10124	SBOR_0317		SS1G_10482	SS1G_11438	SS1G_14311	SS1G_02055		BC1G_10322	BC1G_04235	BC1G_10178
SBOR_7546	SBOR_5472	SBOR_10134	SBOR_0575		SS1G_10534	SS1G_11441	SS1G_14324	SS1G_11752		BC1G_10326	BC1G_04238	BC1G_10181
SBOR_7548	SBOR_5487	SBOR_10148	SBOR_0734		SS1G_10553	SS1G_11500	SS1G_14358	SS1G_11942		BC1G_10329	BC1G_04264	BC1G_10206
SBOR_7549	SBOR_5503		SBOR_0742		SS1G_10572	SS1G_11515	SS1G_14360	SS1G_12017		BC1G_10330	BC1G_04267	BC1G_10213
SBOR_7552	SBOR_5515		SBOR_0811		SS1G_10683	SS1G_11519	SS1G_14364	SS1G_12541		BC1G_10331	BC1G_04288	BC1G_10218
SBOR_7555	SBOR_5528		SBOR_0829		SS1G_10698	SS1G_11529	SS1G_14371	SS1G_12881		BC1G_10341	BC1G_04313	BC1G_10230
SBOR_7598	SBOR_5535		SBOR_1005		SS1G_10707	SS1G_11538	SS1G_14408	SS1G_12920		BC1G_10379	BC1G_04349	BC1G_10236
SBOR_7638	SBOR_5548		SBOR_1208		SS1G_10728	SS1G_11545	SS1G_14424	SS1G_13036		BC1G_10381	BC1G_04351	BC1G_10267
SBOR_7653	SBOR_5573		SBOR_1276		SS1G_10746	SS1G_11549	SS1G_14460	SS1G_13071		BC1G_10397	BC1G_04353	BC1G_10281
SBOR_7666	SBOR_5575		SBOR_1381		SS1G_10768	SS1G_11553	SS1G_14463	SS1G_13224		BC1G_10402	BC1G_04359	BC1G_10295
SBOR_7689	SBOR_5582		SBOR_1400		SS1G_10796	SS1G_11555	SS1G_14494	SS1G_13258		BC1G_10455	BC1G_04362	BC1G_10305
SBOR_7690	SBOR_5590		SBOR_1624		SS1G_10827	SS1G_11564	SS1G_14497	SS1G_13472		BC1G_10462	BC1G_04363	BC1G_10306
SBOR_7725	SBOR_5622		SBOR_1767		SS1G_10842	SS1G_11567	SS1G_14520	SS1G_13502		BC1G_10466	BC1G_04364	BC1G_10339
SBOR_7727	SBOR_5630		SBOR_1824		SS1G_10845	SS1G_11591	SS1G_03110	SS1G_13524		BC1G_10473	BC1G_04367	BC1G_10348
SBOR_7730	SBOR_5664		SBOR_1881		SS1G_10867	SS1G_11598	SS1G_03116	SS1G_13549		BC1G_10475	BC1G_04369	BC1G_10351
SBOR_7731	SBOR_5665		SBOR_1950		SS1G_10875	SS1G_11601	SS1G_03132	SS1G_13655		BC1G_10486	BC1G_04371	BC1G_10375
SBOR_7744	SBOR_5683		SBOR_2106		SS1G_10892	SS1G_11606	SS1G_03135	SS1G_13732		BC1G_10504	BC1G_04390	BC1G_10377
SBOR_7745	SBOR_5697		SBOR_2146		SS1G_10923	SS1G_11609	SS1G_03142	SS1G_02426		BC1G_10516	BC1G_04398	BC1G_10384
SBOR_7783	SBOR_5706		SBOR_2372		SS1G_10936	SS1G_11621	SS1G_03179	SS1G_02469		BC1G_10630	BC1G_04407	BC1G_10387
SBOR_7801	SBOR_5713		SBOR_2398		SS1G_10949	SS1G_11639	SS1G_03186	SS1G_02553		BC1G_10644	BC1G_04417	BC1G_10397
SBOR_7809	SBOR_5740		SBOR_2432		SS1G_10956	SS1G_11646	SS1G_03213	SS1G_02822		BC1G_10695	BC1G_04448	BC1G_10402
SBOR_7813	SBOR_5745		SBOR_2471		SS1G_10978	SS1G_11667	SS1G_03227	SS1G_14268		BC1G_10727	BC1G_04494	BC1G_10455
SBOR_7817	SBOR_5753		SBOR_2510		SS1G_10981	SS1G_11669	SS1G_03230	SS1G_14426		BC1G_10768	BC1G_04502	BC1G_10457
SBOR_7818	SBOR_5755		SBOR_2572		SS1G_11057	SS1G_11672	SS1G_03268	SS1G_03201		BC1G_10776	BC1G_04516	BC1G_10473
SBOR_7847	SBOR_5766		SBOR_2671		SS1G_11065	SS1G_11674	SS1G_03296	SS1G_03324		BC1G_10788	BC1G_04518	BC1G_10476
SBOR_7852	SBOR_5786		SBOR_2744		SS1G_11085	SS1G_11679	SS1G_03382	SS1G_03361		BC1G_10789	BC1G_04534	BC1G_10501
SBOR_7855	SBOR_5798		SBOR_2791		SS1G_11108	SS1G_11699	SS1G_03385	SS1G_03375		BC1G_10791	BC1G_04535	BC1G_10555
SBOR_7857	SBOR_5812		SBOR_2805		SS1G_11120	SS1G_12051	SS1G_03386	SS1G_03377		BC1G_10797	BC1G_04536	BC1G_10563
SBOR_7871	SBOR_5815		SBOR_2819		SS1G_11126	SS1G_12056	SS1G_03435	SS1G_03486		BC1G_10816	BC1G_04539	BC1G_10572
SBOR_7881	SBOR_5816		SBOR_2825		SS1G_11151	SS1G_12062	SS1G_03483	SS1G_03492		BC1G_10827	BC1G_04547	BC1G_10574
SBOR_7890	SBOR_5817		SBOR_2878		SS1G_11189	SS1G_12070	SS1G_03528	SS1G_03680		BC1G_10861	BC1G_04549	BC1G_10588
SBOR_7903	SBOR_5818		SBOR_2909		SS1G_11202	SS1G_12071	SS1G_03543	SS1G_03713		BC1G_10872	BC1G_04566	BC1G_10592
SBOR_7907	SBOR_5848		SBOR_2940		SS1G_11223	SS1G_12086	SS1G_03547	SS1G_03800		BC1G_10876	BC1G_04574	BC1G_10614
SBOR_7916	SBOR_5849		SBOR_2959		SS1G_11239	SS1G_12095	SS1G_03564	SS1G_03871		BC1G_10880	BC1G_04579	BC1G_10625
SBOR_7973	SBOR_5856		SBOR_2989		SS1G_11332	SS1G_12100	SS1G_03569	SS1G_03890		BC1G_10935	BC1G_04582	BC1G_10630
SBOR_7980	SBOR_5860		SBOR_3029		SS1G_11366	SS1G_12105	SS1G_03581	SS1G_04009		BC1G_10997	BC1G_04583	BC1G_10643
SBOR_7993	SBOR_5865		SBOR_3143		SS1G_11382	SS1G_12108	SS1G_03610	SS1G_04054		BC1G_11018	BC1G_04592	BC1G_10646
SBOR_8000	SBOR_5870		SBOR_3191		SS1G_11412	SS1G_12113	SS1G_03620	SS1G_04116		BC1G_11019	BC1G_04604	BC1G_10653
SBOR_8023	SBOR_5876		SBOR_3202		SS1G_11413	SS1G_12142	SS1G_03634	SS1G_04204		BC1G_11038	BC1G_04611	BC1G_10661
SBOR_8024	SBOR_5881		SBOR_3255		SS1G_11468	SS1G_12164	SS1G_03646	SS1G_04209		BC1G_11080	BC1G_04623	BC1G_10673
SBOR_8029	SBOR_5890		SBOR_3313		SS1G_11499	SS1G_12169	SS1G_03693	SS1G_04234		BC1G_11115	BC1G_04630	BC1G_10697
SBOR_8032	SBOR_5892		SBOR_3319		SS1G_11535	SS1G_12175	SS1G_03701	SS1G_04250		BC1G_11134	BC1G_04637	BC1G_10704
SBOR_8038	SBOR_5896		SBOR_3357		SS1G_11578	SS1G_12184	SS1G_03704	SS1G_04472		BC1G_11139	BC1G_04645	BC1G_10758
SBOR_8054	SBOR_5900		SBOR_3394		SS1G_11579	SS1G_12195	SS1G_03709	SS1G_04501		BC1G_11143	BC1G_04648	BC1G_10776
SBOR_8074	SBOR_5929		SBOR_3553		SS1G_11585	SS1G_12199	SS1G_03710	SS1G_04527		BC1G_11144	BC1G_04650	BC1G_10816
SBOR_8091	SBOR_5930		SBOR_3704		SS1G_11600	SS1G_12200	SS1G_03720	SS1G_04531		BC1G_11154	BC1G_04656	BC1G_10847
SBOR_8118	SBOR_5948		SBOR_3730		SS1G_11673	SS1G_12208	SS1G_03742	SS1G_04574		BC1G_11157	BC1G_04668	BC1G_10849
SBOR_8119	SBOR_5968		SBOR_3799		SS1G_11693	SS1G_12216	SS1G_03758	SS1G_04745		BC1G_11201	BC1G_04701	BC1G_10859
SBOR_8129	SBOR_6002		SBOR_3856		SS1G_11700	SS1G_12219	SS1G_03774	SS1G_04790		BC1G_11259	BC1G_04703	BC1G_10866
SBOR_8150	SBOR_6011		SBOR_3946		SS1G_11703	SS1G_12232	SS1G_03813	SS1G_04859		BC1G_11266	BC1G_04706	BC1G_10870
SBOR_8161	SBOR_6017		SBOR_3955		SS1G_11706	SS1G_12244	SS1G_03814	SS1G_04860		BC1G_11288	BC1G_04730	BC1G_10946
SBOR_8178	SBOR_6018		SBOR_3972		SS1G_11728	SS1G_12251	SS1G_03828	SS1G_05019		BC1G_11297	BC1G_04741	BC1G_10952
SBOR_8180	SBOR_6023		SBOR_4053		SS1G_11765	SS1G_12257	SS1G_03857	SS1G_05064		BC1G_11302	BC1G_04742	BC1G_10965
SBOR_8200	SBOR_6029		SBOR_4313		SS1G_11769	SS1G_12264	SS1G_03864	SS1G_05151		BC1G_11306	BC1G_04771	BC1G_10970
SBOR_8240	SBOR_6031		SBOR_4567		SS1G_11818	SS1G_12292	SS1G_03883	SS1G_05183		BC1G_11343	BC1G_04774	BC1G_10972
SBOR_8241	SBOR_6039		SBOR_4568		SS1G_11853	SS1G_12312	SS1G_03885	SS1G_05336		BC1G_11354	BC1G_04779	BC1G_10980
SBOR_8242	SBOR_6055		SBOR_4613		SS1G_11886	SS1G_12319	SS1G_03900	SS1G_05453		BC1G_11384	BC1G_04781	BC1G_10997
SBOR_8243	SBOR_6068		SBOR_4616		SS1G_11895	SS1G_12327	SS1G_03937	SS1G_05982		BC1G_11396	BC1G_04795	BC1G_11012
SBOR_8245	SBOR_6076		SBOR_4755		SS1G_11910	SS1G_12330	SS1G_03977	SS1G_06196		BC1G_11403	BC1G_04809	BC1G_11018
SBOR_8272	SBOR_6078		SBOR_4769		SS1G_11912	SS1G_12341	SS1G_03991	SS1G_06365		BC1G_11406	BC1G_04833	BC1G_11042
SBOR_8292	SBOR_6095		SBOR_4929		SS1G_11922	SS1G_12342	SS1G_03993	SS1G_06609		BC1G_11407	BC1G_04846	BC1G_11056
SBOR_8298	SBOR_6117		SBOR_5179		SS1G_11927	SS1G_12351	SS1G_04001	SS1G_06622		BC1G_11439	BC1G_04870	BC1G_11065
SBOR_8306	SBOR_6130		SBOR_5273		SS1G_11928	SS1G_01091	SS1G_04061	SS1G_07101		BC1G_11493	BC1G_04903	BC1G_11067
SBOR_8310	SBOR_6136		SBOR_5367		SS1G_11929	SS1G_01092	SS1G_04086	SS1G_07133		BC1G_11503	BC1G_04918	BC1G_11074
SBOR_8340	SBOR_6138		SBOR_5403		SS1G_11930	SS1G_01106	SS1G_04087	SS1G_07181		BC1G_11535	BC1G_04922	BC1G_11082
SBOR_8343	SBOR_6139		SBOR_5404		SS1G_11977	SS1G_01108	SS1G_04104	SS1G_07515		BC1G_11556	BC1G_04945	BC1G_11093
SBOR_8395	SBOR_6154		SBOR_5406		SS1G_11988	SS1G_01113	SS1G_04130			BC1G_11584	BC1G_04957	BC1G_11131
SBOR_8397	SBOR_6165		SBOR_5419		SS1G_11992	SS1G_01140	SS1G_04138			BC1G_11588	BC1G_04979	BC1G_11134
SBOR_8398	SBOR_6172		SBOR_5656		SS1G_12017	SS1G_01146	SS1G_04155			BC1G_11601	BC1G_04984	BC1G_11154
SBOR_8403	SBOR_6183		SBOR_5667		SS1G_12024	SS1G_01149	SS1G_04168			BC1G_11606	BC1G_04993	BC1G_11184
SBOR_8414	SBOR_6188		SBOR_5784		SS1G_12043	SS1G_01162	SS1G_04171			BC1G_11614	BC1G_05013	BC1G_11212
SBOR_8424	SBOR_6193		SBOR_5796		SS1G_12048	SS1G_01175	SS1G_04213			BC1G_11690	BC1G_05039	BC1G_11223
SBOR_8463	SBOR_6209		SBOR_5824		SS1G_12052	SS1G_01179	SS1G_04224			BC1G_11698	BC1G_05044	BC1G_11236
SBOR_8464	SBOR_6233		SBOR_5885		SS1G_12057	SS1G_01181	SS1G_04240			BC1G_11751	BC1G_05052	BC1G_11242
SBOR_8475	SBOR_6234		SBOR_5966		SS1G_12059	SS1G_01185	SS1G_04247			BC1G_11795	BC1G_05060	BC1G_11302
SBOR_8504	SBOR_6235		SBOR_6096		SS1G_12083	SS1G_01188	SS1G_04256			BC1G_11835	BC1G_05081	BC1G_11307
SBOR_8520	SBOR_6240		SBOR_6197		SS1G_12165	SS1G_01200	SS1G_04257			BC1G_11855	BC1G_05086	BC1G_11451
SBOR_8552	SBOR_6242		SBOR_6268		SS1G_12191	SS1G_01219	SS1G_04258			BC1G_11889	BC1G_05163	BC1G_11453
SBOR_8556	SBOR_6256		SBOR_6458		SS1G_12198	SS1G_01222	SS1G_04291			BC1G_11891	BC1G_05167	BC1G_11469
SBOR_8566	SBOR_6264		SBOR_6625		SS1G_12210	SS1G_01232	SS1G_04297			BC1G_11898	BC1G_05170	BC1G_11476
SBOR_8569	SBOR_6287		SBOR_6667		SS1G_12262	SS1G_01251	SS1G_04314			BC1G_11907	BC1G_05186	BC1G_11512
SBOR_8587	SBOR_6296		SBOR_6694		SS1G_12263	SS1G_01261	SS1G_04315			BC1G_11909	BC1G_05197	BC1G_11534
SBOR_8597	SBOR_6339		SBOR_6756		SS1G_12287	SS1G_01264	SS1G_04336			BC1G_11941	BC1G_05221	BC1G_11537
SBOR_8606	SBOR_6343		SBOR_6788		SS1G_12291	SS1G_01285	SS1G_04343			BC1G_11947	BC1G_05238	BC1G_11550
SBOR_8626	SBOR_6368		SBOR_6810		SS1G_12294	SS1G_01292	SS1G_04355			BC1G_11950	BC1G_05249	BC1G_11587
SBOR_8669	SBOR_6370		SBOR_6836		SS1G_12320	SS1G_01298	SS1G_04367			BC1G_12003	BC1G_05261	BC1G_11590
SBOR_8673	SBOR_6373		SBOR_6977		SS1G_12336	SS1G_01300	SS1G_04393			BC1G_12004	BC1G_05279	BC1G_11606
SBOR_8677	SBOR_6390		SBOR_6984		SS1G_12361	SS1G_01302	SS1G_04425			BC1G_12017	BC1G_05282	BC1G_11615
SBOR_8688	SBOR_6429		SBOR_7036		SS1G_12365	SS1G_01309	SS1G_04429			BC1G_12021	BC1G_05283	BC1G_11640
SBOR_8701	SBOR_6435		SBOR_7227		SS1G_12383	SS1G_01328	SS1G_04497			BC1G_12064	BC1G_05316	BC1G_11673
SBOR_8702	SBOR_6452		SBOR_7271		SS1G_12413	SS1G_01342	SS1G_04516			BC1G_12087	BC1G_05337	BC1G_11674
SBOR_8714	SBOR_6459		SBOR_7302		SS1G_12499	SS1G_01343	SS1G_04519			BC1G_12117	BC1G_05358	BC1G_11807
SBOR_8723	SBOR_6476		SBOR_7488		SS1G_12500	SS1G_01356	SS1G_04530			BC1G_12131	BC1G_05362	BC1G_11808
SBOR_8740	SBOR_6489		SBOR_7537		SS1G_12509	SS1G_01358	SS1G_04557			BC1G_12132	BC1G_05363	BC1G_11827
SBOR_8764	SBOR_6490		SBOR_7777		SS1G_12513	SS1G_01365	SS1G_04610			BC1G_12138	BC1G_05364	BC1G_11841
SBOR_8770	SBOR_6529		SBOR_7809		SS1G_12605	SS1G_01370	SS1G_04629			BC1G_12139	BC1G_05377	BC1G_11855
SBOR_8771	SBOR_6569		SBOR_8117		SS1G_12609	SS1G_01372	SS1G_04643			BC1G_12142	BC1G_05378	BC1G_11857
SBOR_8786	SBOR_6570		SBOR_8137		SS1G_12619	SS1G_01380	SS1G_04648			BC1G_12145	BC1G_05387	BC1G_11889
SBOR_8820	SBOR_6571		SBOR_8201		SS1G_12648	SS1G_01397	SS1G_04698			BC1G_12157	BC1G_05401	BC1G_11916
SBOR_8824	SBOR_6579		SBOR_8245		SS1G_12679	SS1G_01406	SS1G_04781			BC1G_12169	BC1G_05417	BC1G_11925
SBOR_8826	SBOR_6581		SBOR_8311		SS1G_12709	SS1G_01435	SS1G_04811			BC1G_12171	BC1G_05435	BC1G_11942
SBOR_8850	SBOR_6589		SBOR_8373		SS1G_12721	SS1G_01443	SS1G_04827			BC1G_12174	BC1G_05436	BC1G_11950
SBOR_8870	SBOR_6594		SBOR_8381		SS1G_12724	SS1G_01457	SS1G_04828			BC1G_12184	BC1G_05456	BC1G_12009
SBOR_8884	SBOR_6600		SBOR_8415		SS1G_12765	SS1G_01458	SS1G_04831			BC1G_12185	BC1G_05458	BC1G_12023
SBOR_8906	SBOR_6603		SBOR_8437		SS1G_12771	SS1G_01465	SS1G_04833			BC1G_12229	BC1G_05460	BC1G_12026
SBOR_8918	SBOR_6604		SBOR_8528		SS1G_12778	SS1G_01476	SS1G_04850			BC1G_12249	BC1G_05468	BC1G_12051
SBOR_8920	SBOR_6610		SBOR_8563		SS1G_12809	SS1G_01492	SS1G_04851			BC1G_12251	BC1G_05470	BC1G_12063
SBOR_8933	SBOR_6619		SBOR_8608		SS1G_12856	SS1G_01505	SS1G_04852			BC1G_12279	BC1G_05485	BC1G_12064
SBOR_8936	SBOR_6639		SBOR_8647		SS1G_12889	SS1G_01511	SS1G_04865			BC1G_12292	BC1G_05492	BC1G_12090
SBOR_8939	SBOR_6643		SBOR_8701		SS1G_12907	SS1G_01516	SS1G_04875			BC1G_12303	BC1G_05499	BC1G_12107
SBOR_8940	SBOR_6668		SBOR_8736		SS1G_12917	SS1G_01522	SS1G_04919			BC1G_12312	BC1G_05505	BC1G_12136
SBOR_8973	SBOR_6710		SBOR_8766		SS1G_12930	SS1G_01525	SS1G_04935			BC1G_12320	BC1G_05519	BC1G_12138
SBOR_8994	SBOR_6712		SBOR_8784		SS1G_12937	SS1G_01539	SS1G_04940			BC1G_12330	BC1G_05521	BC1G_12184
SBOR_9005	SBOR_6717		SBOR_8827		SS1G_12938	SS1G_01572	SS1G_04961			BC1G_12343	BC1G_05525	BC1G_12210
SBOR_9011	SBOR_6743		SBOR_8870		SS1G_12961	SS1G_01603	SS1G_04966			BC1G_12374	BC1G_05537	BC1G_12212
SBOR_9022	SBOR_6765		SBOR_9013		SS1G_12963	SS1G_01614	SS1G_04969			BC1G_12379	BC1G_05540	BC1G_12242
SBOR_9046	SBOR_6766		SBOR_9030		SS1G_12969	SS1G_01618	SS1G_04970			BC1G_12435	BC1G_05544	BC1G_12279
SBOR_9048	SBOR_6771		SBOR_9041		SS1G_13012	SS1G_01620	SS1G_04993			BC1G_12449	BC1G_05549	BC1G_12303
SBOR_9050	SBOR_6785		SBOR_9081		SS1G_13035	SS1G_01628	SS1G_05031			BC1G_12450	BC1G_05551	BC1G_12320
SBOR_9052	SBOR_6787		SBOR_9105		SS1G_13036	SS1G_01632	SS1G_05067			BC1G_12455	BC1G_05566	BC1G_12322
SBOR_9077	SBOR_6794		SBOR_9233		SS1G_13039	SS1G_01643	SS1G_05075			BC1G_12517	BC1G_05569	BC1G_12330
SBOR_9120	SBOR_6819		SBOR_9241		SS1G_13110	SS1G_01651	SS1G_05108			BC1G_12522	BC1G_05589	BC1G_12340
SBOR_9144	SBOR_6822		SBOR_9298		SS1G_13115	SS1G_01677	SS1G_05110			BC1G_12525	BC1G_05592	BC1G_12361
SBOR_9165	SBOR_6830		SBOR_9417		SS1G_13126	SS1G_01692	SS1G_05111			BC1G_12529	BC1G_05625	BC1G_12363
SBOR_9166	SBOR_6847		SBOR_9717		SS1G_13199	SS1G_01720	SS1G_05121			BC1G_12537	BC1G_05627	BC1G_12366
SBOR_9182	SBOR_6858		SBOR_9858		SS1G_13255	SS1G_01736	SS1G_05133			BC1G_12619	BC1G_05640	BC1G_12384
SBOR_9186	SBOR_6865		SBOR_9886		SS1G_13277	SS1G_01757	SS1G_05140			BC1G_12627	BC1G_05641	BC1G_12420
SBOR_9203	SBOR_6869		SBOR_9924		SS1G_13300	SS1G_01768	SS1G_05150			BC1G_12639	BC1G_05647	BC1G_12438
SBOR_9219	SBOR_6871		SBOR_9971		SS1G_13371	SS1G_01778	SS1G_05152			BC1G_12680	BC1G_05654	BC1G_12458
SBOR_9222	SBOR_6888		SBOR_10028		SS1G_13385	SS1G_01779	SS1G_05174			BC1G_12725	BC1G_05660	BC1G_12473
SBOR_9224	SBOR_6890				SS1G_13386	SS1G_01800	SS1G_05226			BC1G_12732	BC1G_05663	BC1G_12489
SBOR_9245	SBOR_6892				SS1G_13394	SS1G_01808	SS1G_05235			BC1G_12747	BC1G_05684	BC1G_12742
SBOR_9260	SBOR_6916				SS1G_13501	SS1G_01814	SS1G_05277			BC1G_12751	BC1G_05693	BC1G_12759
SBOR_9262	SBOR_6930				SS1G_13573	SS1G_01829	SS1G_05278			BC1G_12753	BC1G_05702	BC1G_12777
SBOR_9274	SBOR_6935				SS1G_13578	SS1G_01831	SS1G_05297			BC1G_12766	BC1G_05729	BC1G_12781
SBOR_9294	SBOR_6958				SS1G_13589	SS1G_01843	SS1G_05299			BC1G_12776	BC1G_05731	BC1G_12830
SBOR_9354	SBOR_6970				SS1G_13599	SS1G_01854	SS1G_05304			BC1G_12793	BC1G_05736	BC1G_12831
SBOR_9361	SBOR_6971				SS1G_13633	SS1G_01889	SS1G_05372			BC1G_12831	BC1G_05749	BC1G_12873
SBOR_9368	SBOR_6978				SS1G_13660	SS1G_01899	SS1G_05393			BC1G_12859	BC1G_05756	BC1G_12907
SBOR_9391	SBOR_7011				SS1G_13668	SS1G_01901	SS1G_05421			BC1G_12867	BC1G_05758	BC1G_12956
SBOR_9393	SBOR_7021				SS1G_13682	SS1G_01948	SS1G_05422			BC1G_12892	BC1G_05761	BC1G_12957
SBOR_9394	SBOR_7064				SS1G_13696	SS1G_01959	SS1G_05423			BC1G_12914	BC1G_05762	BC1G_12979
SBOR_9395	SBOR_7065				SS1G_13705	SS1G_01964	SS1G_05441			BC1G_12927	BC1G_05771	BC1G_13008
SBOR_9407	SBOR_7075				SS1G_13732	SS1G_01988	SS1G_05457			BC1G_12931	BC1G_05775	BC1G_13011
SBOR_9427	SBOR_7076				SS1G_13736	SS1G_01990	SS1G_05475			BC1G_12932	BC1G_05776	BC1G_13032
SBOR_9429	SBOR_7082				SS1G_13764	SS1G_01992	SS1G_05485			BC1G_12949	BC1G_05777	BC1G_13092
SBOR_9432	SBOR_7083				SS1G_13777	SS1G_01994	SS1G_05540			BC1G_13007	BC1G_05778	BC1G_13101
SBOR_9434	SBOR_7093				SS1G_13809	SS1G_02016	SS1G_05565			BC1G_13057	BC1G_05779	BC1G_13108
SBOR_9435	SBOR_7095				SS1G_13860	SS1G_02029	SS1G_05582			BC1G_13118	BC1G_05803	BC1G_13127
SBOR_9442	SBOR_7104				SS1G_13872	SS1G_02034	SS1G_05622			BC1G_13123	BC1G_05813	BC1G_13135
SBOR_9510	SBOR_7120				SS1G_13881	SS1G_02046	SS1G_05624			BC1G_13137	BC1G_05814	BC1G_13156
SBOR_9520	SBOR_7135				SS1G_13898	SS1G_02049	SS1G_05637			BC1G_13139	BC1G_05820	BC1G_13171
SBOR_9526	SBOR_7136				SS1G_13922	SS1G_02059	SS1G_05668			BC1G_13153	BC1G_05829	BC1G_13177
SBOR_9575	SBOR_7140				SS1G_13935	SS1G_02094	SS1G_05669			BC1G_13158	BC1G_05835	BC1G_13191
SBOR_9621	SBOR_7149				SS1G_13965	SS1G_11726	SS1G_05679			BC1G_13190	BC1G_05842	BC1G_13208
SBOR_9643	SBOR_7157				SS1G_13982	SS1G_11730	SS1G_05688			BC1G_13289	BC1G_05854	BC1G_13230
SBOR_9675	SBOR_7160				SS1G_14000	SS1G_11731	SS1G_05706			BC1G_13308	BC1G_05868	BC1G_13232
SBOR_9689	SBOR_7164				SS1G_14007	SS1G_11749	SS1G_05794			BC1G_13335	BC1G_05871	BC1G_13234
SBOR_9696	SBOR_7166				SS1G_14009	SS1G_11752	SS1G_05808			BC1G_13367	BC1G_05877	BC1G_13283
SBOR_9713	SBOR_7190				SS1G_14032	SS1G_11754	SS1G_05825			BC1G_13386	BC1G_05889	BC1G_13312
SBOR_9725	SBOR_7218				SS1G_14041	SS1G_11756	SS1G_05846			BC1G_13445	BC1G_05891	BC1G_13347
SBOR_9727	SBOR_7226				SS1G_14127	SS1G_11759	SS1G_05902			BC1G_13488	BC1G_05897	BC1G_13358
SBOR_9728	SBOR_7249				SS1G_14133	SS1G_11768	SS1G_05913			BC1G_13520	BC1G_05902	BC1G_13361
SBOR_9790	SBOR_7271				SS1G_14160	SS1G_11771	SS1G_05916			BC1G_13534	BC1G_05905	BC1G_13373
SBOR_9809	SBOR_7305				SS1G_14180	SS1G_11773	SS1G_05967			BC1G_13543	BC1G_05917	BC1G_13408
SBOR_9836	SBOR_7307				SS1G_14184	SS1G_11781	SS1G_05972			BC1G_13581	BC1G_05948	BC1G_13411
SBOR_9842	SBOR_7315				SS1G_14237	SS1G_11783	SS1G_05974			BC1G_13645	BC1G_05950	BC1G_13443
SBOR_9851	SBOR_7316				SS1G_14289	SS1G_11787	SS1G_06008			BC1G_13659	BC1G_05956	BC1G_13467
SBOR_9858	SBOR_7325				SS1G_14293	SS1G_11806	SS1G_06055			BC1G_13714	BC1G_05957	BC1G_13470
SBOR_9893	SBOR_7334				SS1G_14307	SS1G_11821	SS1G_06084			BC1G_13779	BC1G_05963	BC1G_13493
SBOR_9917	SBOR_7351				SS1G_14320	SS1G_11822	SS1G_06100			BC1G_13782	BC1G_05964	BC1G_13502
SBOR_9919	SBOR_7355				SS1G_14321	SS1G_11830	SS1G_06121			BC1G_13815	BC1G_05966	BC1G_13507
SBOR_9921	SBOR_7358				SS1G_14343	SS1G_11837	SS1G_06176			BC1G_13846	BC1G_05970	BC1G_13525
SBOR_9938	SBOR_7365				SS1G_14379	SS1G_11842	SS1G_06217			BC1G_13847	BC1G_05996	BC1G_13534
SBOR_9948	SBOR_7376				SS1G_14408	SS1G_11849	SS1G_06226			BC1G_13855	BC1G_06012	BC1G_13557
SBOR_10000	SBOR_7378				SS1G_14441	SS1G_11858	SS1G_06251			BC1G_13862	BC1G_06015	BC1G_13566
SBOR_10019	SBOR_7379				SS1G_14449	SS1G_11863	SS1G_06293			BC1G_13879	BC1G_06024	BC1G_13600
SBOR_10046	SBOR_7381				SS1G_14460	SS1G_11874	SS1G_06332			BC1G_13881	BC1G_06027	BC1G_13619
SBOR_10048	SBOR_7390				SS1G_14497	SS1G_11877	SS1G_06371			BC1G_13903	BC1G_06031	BC1G_13627
SBOR_10052	SBOR_7396				SS1G_14515	SS1G_11881	SS1G_06426			BC1G_13910	BC1G_06034	BC1G_13698
SBOR_10053	SBOR_7404					SS1G_11892	SS1G_06433			BC1G_13938	BC1G_06047	BC1G_13703
SBOR_10058	SBOR_7405					SS1G_11915	SS1G_06515			BC1G_13960	BC1G_06048	BC1G_13704
SBOR_10065	SBOR_7431					SS1G_11946	SS1G_06516			BC1G_13970	BC1G_06057	BC1G_13713
SBOR_10121	SBOR_7433					SS1G_11962	SS1G_06641			BC1G_13975	BC1G_06064	BC1G_13729
SBOR_10136	SBOR_7436					SS1G_11969	SS1G_06676			BC1G_14009	BC1G_06072	BC1G_13762
SBOR_10140	SBOR_7453					SS1G_11971	SS1G_06713			BC1G_14012	BC1G_06089	BC1G_13779
	SBOR_7457					SS1G_11999	SS1G_06775			BC1G_14014	BC1G_06132	BC1G_13860
	SBOR_7473					SS1G_12003	SS1G_06800			BC1G_14030	BC1G_06136	BC1G_13884
	SBOR_7488					SS1G_12012	SS1G_06814			BC1G_14101	BC1G_06137	BC1G_13892
	SBOR_7490					SS1G_12022	SS1G_06880			BC1G_14129	BC1G_06140	BC1G_13902
	SBOR_7493					SS1G_12376	SS1G_06895			BC1G_14136	BC1G_06145	BC1G_13915
	SBOR_7537					SS1G_12381	SS1G_06974			BC1G_14145	BC1G_06146	BC1G_13925
	SBOR_7544					SS1G_12382	SS1G_06978			BC1G_14153	BC1G_06149	BC1G_13943
	SBOR_7566					SS1G_12387	SS1G_06989			BC1G_14154	BC1G_06150	BC1G_13969
	SBOR_7583					SS1G_12396	SS1G_07034			BC1G_14164	BC1G_06162	BC1G_13989
	SBOR_7602					SS1G_12397	SS1G_07056			BC1G_14177	BC1G_06165	BC1G_14030
	SBOR_7603					SS1G_12398	SS1G_07071			BC1G_14244	BC1G_06174	BC1G_14040
	SBOR_7628					SS1G_12400	SS1G_07106			BC1G_14299	BC1G_06176	BC1G_14061
	SBOR_7631					SS1G_12409	SS1G_07168			BC1G_14317	BC1G_06178	BC1G_14066
	SBOR_7634					SS1G_12412	SS1G_07170			BC1G_14330	BC1G_06184	BC1G_14100
	SBOR_7641					SS1G_12428	SS1G_07183			BC1G_14339	BC1G_06204	BC1G_14101
	SBOR_7645					SS1G_12448	SS1G_07231			BC1G_14348	BC1G_06219	BC1G_14114
	SBOR_7650					SS1G_12449	SS1G_07250			BC1G_14349	BC1G_06225	BC1G_14117
	SBOR_7657					SS1G_12460	SS1G_07295			BC1G_14353	BC1G_06228	BC1G_14135
	SBOR_7661					SS1G_12465	SS1G_07298			BC1G_14415	BC1G_06259	BC1G_14141
	SBOR_7662					SS1G_12495	SS1G_07342			BC1G_14469	BC1G_06263	BC1G_14145
	SBOR_7670					SS1G_12521	SS1G_07348			BC1G_14481	BC1G_06268	BC1G_14155
	SBOR_7673					SS1G_12549	SS1G_07350			BC1G_14486	BC1G_06277	BC1G_14164
	SBOR_7685					SS1G_12557	SS1G_07359			BC1G_14501	BC1G_06281	BC1G_14185
	SBOR_7686					SS1G_12564	SS1G_07365			BC1G_14535	BC1G_06290	BC1G_14228
	SBOR_7696					SS1G_12574	SS1G_07369			BC1G_14570	BC1G_06311	BC1G_14231
	SBOR_7701					SS1G_12578	SS1G_07371			BC1G_14591	BC1G_06320	BC1G_14244
	SBOR_7704					SS1G_12589	SS1G_07379			BC1G_14611	BC1G_06337	BC1G_14255
	SBOR_7743					SS1G_12593	SS1G_07396			BC1G_14622	BC1G_06339	BC1G_14303
	SBOR_7747					SS1G_12595	SS1G_07416			BC1G_14702	BC1G_06349	BC1G_14353
	SBOR_7762					SS1G_12596	SS1G_07423			BC1G_14711	BC1G_06351	BC1G_14410
	SBOR_7764					SS1G_12603	SS1G_07485			BC1G_14714	BC1G_06352	BC1G_14440
	SBOR_7782					SS1G_12608	SS1G_07527			BC1G_14733	BC1G_06354	BC1G_14453
	SBOR_7819					SS1G_12610				BC1G_14811	BC1G_06355	BC1G_14459
	SBOR_7839					SS1G_12646				BC1G_14820	BC1G_06365	BC1G_14464
	SBOR_7842					SS1G_12651				BC1G_14847	BC1G_06368	BC1G_14517
	SBOR_7860					SS1G_12654				BC1G_14897	BC1G_06370	BC1G_14530
	SBOR_7870					SS1G_12656				BC1G_14944	BC1G_06405	BC1G_14539
	SBOR_7872					SS1G_12662				BC1G_14954	BC1G_06407	BC1G_14553
	SBOR_7876					SS1G_12686				BC1G_14974	BC1G_06417	BC1G_14569
	SBOR_7884					SS1G_12687				BC1G_14984	BC1G_06434	BC1G_14595
	SBOR_7915					SS1G_12690				BC1G_14985	BC1G_06435	BC1G_14597
	SBOR_7918					SS1G_12696				BC1G_14990	BC1G_06436	BC1G_14607
	SBOR_7960					SS1G_12697				BC1G_15017	BC1G_06437	BC1G_14610
	SBOR_7962					SS1G_12703				BC1G_15041	BC1G_06439	BC1G_14624
	SBOR_7964					SS1G_12708				BC1G_15095	BC1G_06448	BC1G_14637
	SBOR_7966					SS1G_12717				BC1G_15118	BC1G_06459	BC1G_14648
	SBOR_7984					SS1G_12720				BC1G_15201	BC1G_06467	BC1G_14652
	SBOR_7985					SS1G_12741				BC1G_15273	BC1G_06478	BC1G_14668
	SBOR_8002					SS1G_12769				BC1G_15277	BC1G_06479	BC1G_14723
	SBOR_8025					SS1G_12773				BC1G_15341	BC1G_06490	BC1G_14756
	SBOR_8037					SS1G_12779				BC1G_15401	BC1G_06494	BC1G_14785
	SBOR_8049					SS1G_12781				BC1G_15520	BC1G_06499	BC1G_14788
	SBOR_8057					SS1G_02117				BC1G_15524	BC1G_06500	BC1G_14812
	SBOR_8064					SS1G_02124				BC1G_15525	BC1G_06502	BC1G_14818
	SBOR_8072					SS1G_02126				BC1G_15542	BC1G_06510	BC1G_14824
	SBOR_8073					SS1G_02145				BC1G_15580	BC1G_06533	BC1G_14828
	SBOR_8076					SS1G_02149				BC1G_15641	BC1G_06534	BC1G_14919
	SBOR_8080					SS1G_02154				BC1G_15643	BC1G_06536	BC1G_14949
	SBOR_8095					SS1G_02157				BC1G_15646	BC1G_06566	BC1G_14985
	SBOR_8098					SS1G_02170				BC1G_15663	BC1G_06575	BC1G_15001
	SBOR_8138					SS1G_02173				BC1G_15668	BC1G_06592	BC1G_15016
	SBOR_8144					SS1G_02194				BC1G_15784	BC1G_06593	BC1G_15032
	SBOR_8146					SS1G_02242				BC1G_15808	BC1G_06608	BC1G_15041
	SBOR_8148					SS1G_02246				BC1G_15835	BC1G_06614	BC1G_15075
	SBOR_8159					SS1G_02249				BC1G_15855	BC1G_06625	BC1G_15096
	SBOR_8189					SS1G_02251				BC1G_15870	BC1G_06632	BC1G_15098
	SBOR_8212					SS1G_02253				BC1G_15887	BC1G_06634	BC1G_15099
	SBOR_8238					SS1G_02268				BC1G_15903	BC1G_06641	BC1G_15106
	SBOR_8244					SS1G_02274				BC1G_15957	BC1G_06648	BC1G_15135
	SBOR_8257					SS1G_02294				BC1G_15977	BC1G_06665	BC1G_15201
	SBOR_8273					SS1G_02300				BC1G_16006	BC1G_06698	BC1G_15229
	SBOR_8274					SS1G_02305				BC1G_16035	BC1G_06702	BC1G_15232
	SBOR_8278					SS1G_02312				BC1G_16071	BC1G_06710	BC1G_15235
	SBOR_8284					SS1G_02336				BC1G_16088	BC1G_06740	BC1G_15237
	SBOR_8291					SS1G_02339				BC1G_16107	BC1G_06742	BC1G_15273
	SBOR_8295					SS1G_02346				BC1G_16127	BC1G_06747	BC1G_15305
	SBOR_8300					SS1G_02358				BC1G_16209	BC1G_06757	BC1G_15322
	SBOR_8304					SS1G_02383				BC1G_16238	BC1G_06768	BC1G_15444
	SBOR_8307					SS1G_02388				BC1G_16282	BC1G_06770	BC1G_15448
	SBOR_8308					SS1G_02394				BC1G_16413	BC1G_06771	BC1G_15477
	SBOR_8309					SS1G_02396				BC1G_16446	BC1G_06779	BC1G_15541
	SBOR_8320					SS1G_02403					BC1G_06784	BC1G_15553
	SBOR_8361					SS1G_02427					BC1G_06789	BC1G_15562
	SBOR_8367					SS1G_02444					BC1G_06790	BC1G_15565
	SBOR_8381					SS1G_02447					BC1G_06810	BC1G_15584
	SBOR_8382					SS1G_02452					BC1G_06824	BC1G_15586
	SBOR_8385					SS1G_02461					BC1G_06825	BC1G_15587
	SBOR_8394					SS1G_02482					BC1G_06830	BC1G_15632
	SBOR_8404					SS1G_02484					BC1G_06837	BC1G_15668
	SBOR_8406					SS1G_02513					BC1G_06840	BC1G_15672
	SBOR_8435					SS1G_02523					BC1G_06841	BC1G_15675
	SBOR_8441					SS1G_02526					BC1G_06847	BC1G_15739
	SBOR_8457					SS1G_02535					BC1G_06856	BC1G_15780
	SBOR_8493					SS1G_02543					BC1G_06882	BC1G_15785
	SBOR_8498					SS1G_02549					BC1G_06885	BC1G_15786
	SBOR_8507					SS1G_02554					BC1G_06890	BC1G_15800
	SBOR_8515					SS1G_02565					BC1G_06891	BC1G_15830
	SBOR_8533					SS1G_02568					BC1G_06896	BC1G_15873
	SBOR_8540					SS1G_02569					BC1G_06900	BC1G_15903
	SBOR_8542					SS1G_02587					BC1G_06901	BC1G_15933
	SBOR_8553					SS1G_02625					BC1G_06909	BC1G_15945
	SBOR_8592					SS1G_02633					BC1G_06913	BC1G_15951
	SBOR_8596					SS1G_02639					BC1G_06914	BC1G_15962
	SBOR_8611					SS1G_02640					BC1G_06917	BC1G_15985
	SBOR_8617					SS1G_02648					BC1G_06932	BC1G_16011
	SBOR_8644					SS1G_02663					BC1G_06933	BC1G_16013
	SBOR_8658					SS1G_02666					BC1G_06950	BC1G_16042
	SBOR_8668					SS1G_02674					BC1G_06955	BC1G_16065
	SBOR_8678					SS1G_02693					BC1G_06995	BC1G_16107
	SBOR_8681					SS1G_02695					BC1G_07005	BC1G_16109
	SBOR_8709					SS1G_02703					BC1G_07010	BC1G_16110
	SBOR_8722					SS1G_02704					BC1G_07015	BC1G_16140
	SBOR_8744					SS1G_02712					BC1G_07023	BC1G_16141
	SBOR_8746					SS1G_02725					BC1G_07062	BC1G_16144
	SBOR_8748					SS1G_02735					BC1G_07064	BC1G_16160
	SBOR_8749					SS1G_02737					BC1G_07072	BC1G_16180
	SBOR_8756					SS1G_02763					BC1G_07075	BC1G_16181
	SBOR_8767					SS1G_02803					BC1G_07091	BC1G_16185
	SBOR_8776					SS1G_02804					BC1G_07095	BC1G_16193
	SBOR_8785					SS1G_02807					BC1G_07111	BC1G_16199
	SBOR_8796					SS1G_02815					BC1G_07123	BC1G_16205
	SBOR_8812					SS1G_02831					BC1G_07142	BC1G_16209
	SBOR_8833					SS1G_02850					BC1G_07143	BC1G_16236
	SBOR_8835					SS1G_02854					BC1G_07150	BC1G_16246
	SBOR_8838					SS1G_02862					BC1G_07165	BC1G_16290
	SBOR_8866					SS1G_02863					BC1G_07176	BC1G_16301
	SBOR_8868					SS1G_02865					BC1G_07197	BC1G_16310
	SBOR_8876					SS1G_02866					BC1G_07198	BC1G_16329
	SBOR_8910					SS1G_02868					BC1G_07208	BC1G_16435
	SBOR_8928					SS1G_02869					BC1G_07216
	SBOR_8932					SS1G_02879					BC1G_07218
	SBOR_8946					SS1G_02880					BC1G_07227
	SBOR_8978					SS1G_02881					BC1G_07235
	SBOR_8987					SS1G_02931					BC1G_07239
	SBOR_9002					SS1G_02936					BC1G_07266
	SBOR_9019					SS1G_02946					BC1G_07278
	SBOR_9036					SS1G_02947					BC1G_07292
	SBOR_9038					SS1G_02953					BC1G_07316
	SBOR_9039					SS1G_02963					BC1G_07318
	SBOR_9045					SS1G_02979					BC1G_07324
	SBOR_9056					SS1G_02995					BC1G_07325
	SBOR_9070					SS1G_02998					BC1G_07336
	SBOR_9080					SS1G_03001					BC1G_07347
	SBOR_9084					SS1G_03019					BC1G_07360
	SBOR_9086					SS1G_03045					BC1G_07376
	SBOR_9106					SS1G_03049					BC1G_07378
	SBOR_9143					SS1G_03061					BC1G_07387
	SBOR_9150					SS1G_03067					BC1G_07416
	SBOR_9151					SS1G_03081					BC1G_07438
	SBOR_9153					SS1G_03083					BC1G_07447
	SBOR_9160					SS1G_03091					BC1G_07463
	SBOR_9181					SS1G_03105					BC1G_07464
	SBOR_9188					SS1G_03129					BC1G_07469
	SBOR_9220					SS1G_03142					BC1G_07473
	SBOR_9223					SS1G_03147					BC1G_07485
	SBOR_9227					SS1G_03152					BC1G_07488
	SBOR_9242					SS1G_03155					BC1G_07500
	SBOR_9251					SS1G_03159					BC1G_07523
	SBOR_9275					SS1G_03168					BC1G_07525
	SBOR_9295					SS1G_03177					BC1G_07531
	SBOR_9317					SS1G_03179					BC1G_07535
	SBOR_9318					SS1G_03182					BC1G_07536
	SBOR_9332					SS1G_03201					BC1G_07541
	SBOR_9349					SS1G_03203					BC1G_07544
	SBOR_9367					SS1G_03210					BC1G_07555
	SBOR_9372					SS1G_03215					BC1G_07565
	SBOR_9375					SS1G_03227					BC1G_07572
	SBOR_9379					SS1G_03229					BC1G_07583
	SBOR_9380					SS1G_03240					BC1G_07587
	SBOR_9401					SS1G_03241					BC1G_07592
	SBOR_9408					SS1G_03257					BC1G_07593
	SBOR_9412					SS1G_03271					BC1G_07631
	SBOR_9415					SS1G_03274					BC1G_07632
	SBOR_9423					SS1G_03283					BC1G_07653
	SBOR_9444					SS1G_03293					BC1G_07654
	SBOR_9445					SS1G_03324					BC1G_07661
	SBOR_9450					SS1G_03325					BC1G_07662
	SBOR_9454					SS1G_03375					BC1G_07663
	SBOR_9470					SS1G_03378					BC1G_07665
	SBOR_9478					SS1G_03392					BC1G_07666
	SBOR_9485					SS1G_03409					BC1G_07670
	SBOR_9512					SS1G_03414					BC1G_07673
	SBOR_9524					SS1G_03427					BC1G_07676
	SBOR_9550					SS1G_03438					BC1G_07685
	SBOR_9552					SS1G_03439					BC1G_07688
	SBOR_9554					SS1G_03442					BC1G_07698
	SBOR_9571					SS1G_03452					BC1G_07704
	SBOR_9580					SS1G_03476					BC1G_07727
	SBOR_9583					SS1G_03498					BC1G_07740
	SBOR_9586					SS1G_03514					BC1G_07744
	SBOR_9587					SS1G_03517					BC1G_07748
	SBOR_9604					SS1G_03542					BC1G_07754
	SBOR_9609					SS1G_03578					BC1G_07767
	SBOR_9614					SS1G_03579					BC1G_07781
	SBOR_9624					SS1G_03581					BC1G_07797
	SBOR_9638					SS1G_03589					BC1G_07813
	SBOR_9640					SS1G_03592					BC1G_07826
	SBOR_9649					SS1G_03596					BC1G_07829
	SBOR_9688					SS1G_03599					BC1G_07831
	SBOR_9694					SS1G_03605					BC1G_07844
	SBOR_9712					SS1G_03619					BC1G_07849
	SBOR_9719					SS1G_03643					BC1G_07857
	SBOR_9724					SS1G_03650					BC1G_07859
	SBOR_9737					SS1G_03652					BC1G_07863
	SBOR_9774					SS1G_03654					BC1G_07868
	SBOR_9795					SS1G_03662					BC1G_07875
	SBOR_9801					SS1G_03667					BC1G_07878
	SBOR_9812					SS1G_03681					BC1G_07884
	SBOR_9847					SS1G_03700					BC1G_07902
	SBOR_9853					SS1G_03702					BC1G_07914
	SBOR_9863					SS1G_03733					BC1G_07930
	SBOR_9871					SS1G_03759					BC1G_07934
	SBOR_9885					SS1G_03762					BC1G_07935
	SBOR_9887					SS1G_03764					BC1G_07967
	SBOR_9895					SS1G_03770					BC1G_08005
	SBOR_9896					SS1G_03779					BC1G_08012
	SBOR_9900					SS1G_03784					BC1G_08052
	SBOR_9913					SS1G_03821					BC1G_08055
	SBOR_9935					SS1G_03840					BC1G_08059
	SBOR_9939					SS1G_03859					BC1G_08060
	SBOR_9953					SS1G_03907					BC1G_08064
	SBOR_9970					SS1G_03909					BC1G_08081
	SBOR_9974					SS1G_03910					BC1G_08091
	SBOR_9978					SS1G_03913					BC1G_08102
	SBOR_10001					SS1G_03916					BC1G_08116
	SBOR_10039					SS1G_03933					BC1G_08134
	SBOR_10059					SS1G_03938					BC1G_08142
	SBOR_10073					SS1G_03946					BC1G_08168
	SBOR_10094					SS1G_03949					BC1G_08172
	SBOR_10109					SS1G_03950					BC1G_08175
	SBOR_10125					SS1G_03953					BC1G_08178
	SBOR_10127					SS1G_03976					BC1G_08203
	SBOR_10134					SS1G_03985					BC1G_08205
	SBOR_10157					SS1G_03987					BC1G_08224
						SS1G_04004					BC1G_08249
						SS1G_04008					BC1G_08250
						SS1G_04019					BC1G_08251
						SS1G_04021					BC1G_08261
						SS1G_04026					BC1G_08265
						SS1G_04027					BC1G_08273
						SS1G_04047					BC1G_08278
						SS1G_04052					BC1G_08288
						SS1G_04055					BC1G_08310
						SS1G_04064					BC1G_08313
						SS1G_04066					BC1G_08331
						SS1G_04079					BC1G_08343
						SS1G_04088					BC1G_08349
						SS1G_04089					BC1G_08356
						SS1G_04098					BC1G_08371
						SS1G_04123					BC1G_08375
						SS1G_04142					BC1G_08379
						SS1G_04162					BC1G_08389
						SS1G_04168					BC1G_08400
						SS1G_04186					BC1G_08412
						SS1G_04204					BC1G_08415
						SS1G_04208					BC1G_08418
						SS1G_04216					BC1G_08420
						SS1G_04223					BC1G_08426
						SS1G_04231					BC1G_08428
						SS1G_04246					BC1G_08434
						SS1G_04252					BC1G_08436
						SS1G_04256					BC1G_08457
						SS1G_04271					BC1G_08461
						SS1G_04272					BC1G_08472
						SS1G_04273					BC1G_08480
						SS1G_04280					BC1G_08501
						SS1G_04282					BC1G_08541
						SS1G_04283					BC1G_08547
						SS1G_04300					BC1G_08561
						SS1G_04311					BC1G_08564
						SS1G_04318					BC1G_08583
						SS1G_04324					BC1G_08591
						SS1G_04325					BC1G_08593
						SS1G_04339					BC1G_08603
						SS1G_04342					BC1G_08611
						SS1G_04349					BC1G_08617
						SS1G_04360					BC1G_08618
						SS1G_04371					BC1G_08621
						SS1G_04397					BC1G_08627
						SS1G_04401					BC1G_08651
						SS1G_04413					BC1G_08653
						SS1G_04417					BC1G_08676
						SS1G_04426					BC1G_08683
						SS1G_04445					BC1G_08694
						SS1G_04448					BC1G_08698
						SS1G_04450					BC1G_08702
						SS1G_04462					BC1G_08711
						SS1G_04465					BC1G_08719
						SS1G_04472					BC1G_08729
						SS1G_04475					BC1G_08740
						SS1G_04478					BC1G_08769
						SS1G_04486					BC1G_08771
						SS1G_04502					BC1G_08798
						SS1G_04503					BC1G_08806
						SS1G_04514					BC1G_08818
						SS1G_04550					BC1G_08838
						SS1G_04557					BC1G_08873
						SS1G_04564					BC1G_08879
						SS1G_04575					BC1G_08887
						SS1G_04588					BC1G_08892
						SS1G_04598					BC1G_08901
						SS1G_04606					BC1G_08912
						SS1G_04612					BC1G_08913
						SS1G_04629					BC1G_08915
						SS1G_04633					BC1G_08920
						SS1G_04637					BC1G_08930
						SS1G_04643					BC1G_08944
						SS1G_04658					BC1G_08980
						SS1G_04670					BC1G_08991
						SS1G_04686					BC1G_09022
						SS1G_04691					BC1G_09025
						SS1G_04698					BC1G_09031
						SS1G_04699					BC1G_09046
						SS1G_04706					BC1G_09059
						SS1G_04729					BC1G_09068
						SS1G_04741					BC1G_09082
						SS1G_04744					BC1G_09098
						SS1G_04761					BC1G_09103
						SS1G_04805					BC1G_09109
						SS1G_04809					BC1G_09114
						SS1G_04822					BC1G_09115
						SS1G_04823					BC1G_09125
						SS1G_04832					BC1G_09126
						SS1G_04833					BC1G_09130
						SS1G_04841					BC1G_09134
						SS1G_04849					BC1G_09138
						SS1G_04851					BC1G_09140
						SS1G_04864					BC1G_09151
						SS1G_04869					BC1G_09160
						SS1G_04870					BC1G_09178
						SS1G_04884					BC1G_09188
						SS1G_04888					BC1G_09195
						SS1G_04891					BC1G_09204
						SS1G_04894					BC1G_09205
						SS1G_04897					BC1G_09206
						SS1G_04908					BC1G_09213
						SS1G_04909					BC1G_09221
						SS1G_04922					BC1G_09237
						SS1G_04973					BC1G_09256
						SS1G_04978					BC1G_09262
						SS1G_04982					BC1G_09284
						SS1G_04993					BC1G_09286
						SS1G_05005					BC1G_09297
						SS1G_05013					BC1G_09299
						SS1G_05020					BC1G_09300
						SS1G_05023					BC1G_09312
						SS1G_05032					BC1G_09323
						SS1G_05042					BC1G_09358
						SS1G_05058					BC1G_09360
						SS1G_05066					BC1G_09372
						SS1G_05070					BC1G_09376
						SS1G_05104					BC1G_09377
						SS1G_05117					BC1G_09408
						SS1G_05124					BC1G_09409
						SS1G_05132					BC1G_09412
						SS1G_05151					BC1G_09413
						SS1G_05170					BC1G_09422
						SS1G_05174					BC1G_09439
						SS1G_05208					BC1G_09446
						SS1G_05226					BC1G_09449
						SS1G_05230					BC1G_09450
						SS1G_05234					BC1G_09465
						SS1G_05237					BC1G_09466
						SS1G_05240					BC1G_09469
						SS1G_05245					BC1G_09483
						SS1G_05258					BC1G_09489
						SS1G_05274					BC1G_09497
						SS1G_05293					BC1G_09498
						SS1G_05294					BC1G_09500
						SS1G_05297					BC1G_09503
						SS1G_05301					BC1G_09513
						SS1G_05325					BC1G_09516
						SS1G_05335					BC1G_09522
						SS1G_05355					BC1G_09541
						SS1G_05373					BC1G_09544
						SS1G_05374					BC1G_09556
						SS1G_05393					BC1G_09567
						SS1G_05397					BC1G_09592
						SS1G_05403					BC1G_09597
						SS1G_05409					BC1G_09602
						SS1G_05414					BC1G_09612
						SS1G_05427					BC1G_09626
						SS1G_05438					BC1G_09628
						SS1G_05440					BC1G_09631
						SS1G_05456					BC1G_09633
						SS1G_05460					BC1G_09637
						SS1G_05472					BC1G_09662
						SS1G_05489					BC1G_09683
						SS1G_05490					BC1G_09691
						SS1G_05491					BC1G_09699
						SS1G_05515					BC1G_09706
						SS1G_05518					BC1G_09729
						SS1G_05523					BC1G_09730
						SS1G_05527					BC1G_09734
						SS1G_05555					BC1G_09767
						SS1G_05557					BC1G_09768
						SS1G_05575					BC1G_09775
						SS1G_05578					BC1G_09786
						SS1G_05581					BC1G_09790
						SS1G_05582					BC1G_09796
						SS1G_05586					BC1G_09803
						SS1G_05592					BC1G_09806
						SS1G_05597					BC1G_09840
						SS1G_05618					BC1G_09844
						SS1G_05619					BC1G_09866
						SS1G_05656					BC1G_09882
						SS1G_05661					BC1G_09886
						SS1G_05666					BC1G_09890
						SS1G_05675					BC1G_09891
						SS1G_05680					BC1G_09894
						SS1G_05681					BC1G_09895
						SS1G_05698					BC1G_09906
						SS1G_05703					BC1G_09907
						SS1G_05709					BC1G_09912
						SS1G_05714					BC1G_09937
						SS1G_05731					BC1G_09940
						SS1G_05739					BC1G_09966
						SS1G_05742					BC1G_09970
						SS1G_05758					BC1G_09971
						SS1G_05766					BC1G_09972
						SS1G_05770					BC1G_09996
						SS1G_05771					BC1G_10002
						SS1G_05772					BC1G_10018
						SS1G_05785					BC1G_10019
						SS1G_05817					BC1G_10020
						SS1G_05825					BC1G_10024
						SS1G_05843					BC1G_10026
						SS1G_05849					BC1G_10051
						SS1G_05857					BC1G_10077
						SS1G_05866					BC1G_10081
						SS1G_05871					BC1G_10097
						SS1G_05873					BC1G_10100
						SS1G_05876					BC1G_10123
						SS1G_05889					BC1G_10124
						SS1G_05904					BC1G_10125
						SS1G_05946					BC1G_10127
						SS1G_05963					BC1G_10141
						SS1G_05966					BC1G_10151
						SS1G_05980					BC1G_10169
						SS1G_05989					BC1G_10192
						SS1G_05990					BC1G_10197
						SS1G_06003					BC1G_10200
						SS1G_06012					BC1G_10204
						SS1G_06018					BC1G_10205
						SS1G_06020					BC1G_10220
						SS1G_06022					BC1G_10235
						SS1G_06023					BC1G_10243
						SS1G_06047					BC1G_10252
						SS1G_06055					BC1G_10266
						SS1G_06062					BC1G_10276
						SS1G_06066					BC1G_10290
						SS1G_06071					BC1G_10295
						SS1G_06092					BC1G_10311
						SS1G_06094					BC1G_10342
						SS1G_06101					BC1G_10343
						SS1G_06108					BC1G_10368
						SS1G_06121					BC1G_10380
						SS1G_06142					BC1G_10392
						SS1G_06158					BC1G_10415
						SS1G_06162					BC1G_10418
						SS1G_06170					BC1G_10445
						SS1G_06184					BC1G_10468
						SS1G_06189					BC1G_10478
						SS1G_06190					BC1G_10482
						SS1G_06216					BC1G_10488
						SS1G_06218					BC1G_10495
						SS1G_06222					BC1G_10507
						SS1G_06223					BC1G_10512
						SS1G_06224					BC1G_10515
						SS1G_06229					BC1G_10517
						SS1G_06231					BC1G_10518
						SS1G_06258					BC1G_10524
						SS1G_06268					BC1G_10532
						SS1G_06298					BC1G_10543
						SS1G_06300					BC1G_10546
						SS1G_06317					BC1G_10568
						SS1G_06322					BC1G_10572
						SS1G_06325					BC1G_10573
						SS1G_06335					BC1G_10574
						SS1G_06345					BC1G_10577
						SS1G_06353					BC1G_10583
						SS1G_06356					BC1G_10592
						SS1G_06365					BC1G_10615
						SS1G_06366					BC1G_10616
						SS1G_06402					BC1G_10620
						SS1G_06414					BC1G_10622
						SS1G_06417					BC1G_10625
						SS1G_06426					BC1G_10626
						SS1G_06441					BC1G_10627
						SS1G_06444					BC1G_10637
						SS1G_06482					BC1G_10647
						SS1G_06504					BC1G_10652
						SS1G_06506					BC1G_10653
						SS1G_06512					BC1G_10659
						SS1G_06515					BC1G_10661
						SS1G_06516					BC1G_10684
						SS1G_06535					BC1G_10691
						SS1G_06540					BC1G_10692
						SS1G_06545					BC1G_10701
						SS1G_06549					BC1G_10717
						SS1G_06575					BC1G_10722
						SS1G_06587					BC1G_10729
						SS1G_06599					BC1G_10730
						SS1G_06601					BC1G_10744
						SS1G_06602					BC1G_10758
						SS1G_06614					BC1G_10778
						SS1G_06620					BC1G_10784
						SS1G_06624					BC1G_10807
						SS1G_06634					BC1G_10815
						SS1G_06650					BC1G_10817
						SS1G_06664					BC1G_10818
						SS1G_06677					BC1G_10822
						SS1G_06693					BC1G_10823
						SS1G_06695					BC1G_10826
						SS1G_06697					BC1G_10835
						SS1G_06706					BC1G_10837
						SS1G_06719					BC1G_10888
						SS1G_06735					BC1G_10897
						SS1G_06738					BC1G_10899
						SS1G_06774					BC1G_10906
						SS1G_06781					BC1G_10907
						SS1G_06787					BC1G_10922
						SS1G_06788					BC1G_10940
						SS1G_06812					BC1G_10946
						SS1G_06830					BC1G_10970
						SS1G_06834					BC1G_10984
						SS1G_06852					BC1G_10986
						SS1G_06856					BC1G_10998
						SS1G_06860					BC1G_11000
						SS1G_06864					BC1G_11003
						SS1G_06874					BC1G_11004
						SS1G_06877					BC1G_11023
						SS1G_06880					BC1G_11045
						SS1G_06887					BC1G_11064
						SS1G_06895					BC1G_11073
						SS1G_06920					BC1G_11074
						SS1G_06931					BC1G_11078
						SS1G_06945					BC1G_11087
						SS1G_06947					BC1G_11093
						SS1G_06966					BC1G_11103
						SS1G_06974					BC1G_11107
						SS1G_06978					BC1G_11111
						SS1G_06983					BC1G_11130
						SS1G_06989					BC1G_11133
						SS1G_06998					BC1G_11145
						SS1G_07036					BC1G_11148
						SS1G_07042					BC1G_11159
						SS1G_07044					BC1G_11162
						SS1G_07057					BC1G_11242
						SS1G_07061					BC1G_11249
						SS1G_07063					BC1G_11258
						SS1G_07069					BC1G_11264
						SS1G_07072					BC1G_11278
						SS1G_07082					BC1G_11293
						SS1G_07095					BC1G_11294
						SS1G_07099					BC1G_11303
						SS1G_07111					BC1G_11310
						SS1G_07123					BC1G_11329
						SS1G_07129					BC1G_11332
						SS1G_07132					BC1G_11339
						SS1G_07140					BC1G_11356
						SS1G_07161					BC1G_11388
						SS1G_07166					BC1G_11389
						SS1G_07180					BC1G_11408
						SS1G_07187					BC1G_11419
						SS1G_07199					BC1G_11422
						SS1G_07200					BC1G_11430
						SS1G_07229					BC1G_11434
						SS1G_07232					BC1G_11436
						SS1G_07257					BC1G_11443
						SS1G_07284					BC1G_11449
						SS1G_07289					BC1G_11453
						SS1G_07290					BC1G_11457
						SS1G_07302					BC1G_11463
						SS1G_07318					BC1G_11481
						SS1G_07333					BC1G_11496
						SS1G_07343					BC1G_11525
						SS1G_07350					BC1G_11526
						SS1G_07366					BC1G_11534
						SS1G_07373					BC1G_11547
						SS1G_07378					BC1G_11548
						SS1G_07390					BC1G_11561
						SS1G_07400					BC1G_11562
						SS1G_07402					BC1G_11571
						SS1G_07403					BC1G_11573
						SS1G_07426					BC1G_11574
						SS1G_07431					BC1G_11589
						SS1G_07435					BC1G_11607
						SS1G_07436					BC1G_11608
						SS1G_07444					BC1G_11626
						SS1G_07445					BC1G_11627
						SS1G_07458					BC1G_11642
						SS1G_07464					BC1G_11643
						SS1G_07485					BC1G_11644
						SS1G_07494					BC1G_11664
						SS1G_07511					BC1G_11672
						SS1G_07520					BC1G_11679
											BC1G_11686
											BC1G_11688
											BC1G_11695
											BC1G_11708
											BC1G_11711
											BC1G_11716
											BC1G_11722
											BC1G_11730
											BC1G_11733
											BC1G_11748
											BC1G_11756
											BC1G_11762
											BC1G_11776
											BC1G_11789
											BC1G_11800
											BC1G_11807
											BC1G_11827
											BC1G_11845
											BC1G_11852
											BC1G_11853
											BC1G_11861
											BC1G_11868
											BC1G_11878
											BC1G_11887
											BC1G_11904
											BC1G_11910
											BC1G_11915
											BC1G_11944
											BC1G_11945
											BC1G_11948
											BC1G_11949
											BC1G_11974
											BC1G_11976
											BC1G_11983
											BC1G_11988
											BC1G_11996
											BC1G_12006
											BC1G_12022
											BC1G_12023
											BC1G_12031
											BC1G_12037
											BC1G_12058
											BC1G_12060
											BC1G_12061
											BC1G_12071
											BC1G_12077
											BC1G_12100
											BC1G_12102
											BC1G_12125
											BC1G_12161
											BC1G_12165
											BC1G_12176
											BC1G_12188
											BC1G_12189
											BC1G_12201
											BC1G_12202
											BC1G_12205
											BC1G_12212
											BC1G_12221
											BC1G_12224
											BC1G_12228
											BC1G_12247
											BC1G_12255
											BC1G_12272
											BC1G_12285
											BC1G_12300
											BC1G_12311
											BC1G_12323
											BC1G_12344
											BC1G_12361
											BC1G_12366
											BC1G_12369
											BC1G_12373
											BC1G_12385
											BC1G_12399
											BC1G_12426
											BC1G_12434
											BC1G_12469
											BC1G_12488
											BC1G_12499
											BC1G_12510
											BC1G_12533
											BC1G_12534
											BC1G_12543
											BC1G_12545
											BC1G_12546
											BC1G_12556
											BC1G_12560
											BC1G_12561
											BC1G_12573
											BC1G_12579
											BC1G_12583
											BC1G_12586
											BC1G_12614
											BC1G_12615
											BC1G_12622
											BC1G_12640
											BC1G_12650
											BC1G_12652
											BC1G_12654
											BC1G_12679
											BC1G_12717
											BC1G_12743
											BC1G_12745
											BC1G_12749
											BC1G_12761
											BC1G_12762
											BC1G_12764
											BC1G_12765
											BC1G_12770
											BC1G_12772
											BC1G_12774
											BC1G_12777
											BC1G_12790
											BC1G_12799
											BC1G_12816
											BC1G_12825
											BC1G_12848
											BC1G_12851
											BC1G_12857
											BC1G_12868
											BC1G_12869
											BC1G_12872
											BC1G_12886
											BC1G_12893
											BC1G_12905
											BC1G_12907
											BC1G_12912
											BC1G_12913
											BC1G_12920
											BC1G_12921
											BC1G_12922
											BC1G_12970
											BC1G_12979
											BC1G_12983
											BC1G_13004
											BC1G_13012
											BC1G_13024
											BC1G_13026
											BC1G_13038
											BC1G_13039
											BC1G_13044
											BC1G_13054
											BC1G_13058
											BC1G_13076
											BC1G_13083
											BC1G_13087
											BC1G_13090
											BC1G_13092
											BC1G_13093
											BC1G_13100
											BC1G_13105
											BC1G_13121
											BC1G_13127
											BC1G_13128
											BC1G_13132
											BC1G_13136
											BC1G_13143
											BC1G_13165
											BC1G_13167
											BC1G_13177
											BC1G_13181
											BC1G_13196
											BC1G_13212
											BC1G_13214
											BC1G_13230
											BC1G_13233
											BC1G_13234
											BC1G_13248
											BC1G_13253
											BC1G_13254
											BC1G_13255
											BC1G_13269
											BC1G_13270
											BC1G_13273
											BC1G_13288
											BC1G_13293
											BC1G_13298
											BC1G_13307
											BC1G_13318
											BC1G_13350
											BC1G_13363
											BC1G_13370
											BC1G_13404
											BC1G_13411
											BC1G_13440
											BC1G_13474
											BC1G_13511
											BC1G_13513
											BC1G_13518
											BC1G_13519
											BC1G_13550
											BC1G_13557
											BC1G_13560
											BC1G_13563
											BC1G_13564
											BC1G_13565
											BC1G_13573
											BC1G_13582
											BC1G_13585
											BC1G_13631
											BC1G_13637
											BC1G_13653
											BC1G_13658
											BC1G_13661
											BC1G_13666
											BC1G_13673
											BC1G_13678
											BC1G_13704
											BC1G_13709
											BC1G_13748
											BC1G_13750
											BC1G_13768
											BC1G_13770
											BC1G_13773
											BC1G_13775
											BC1G_13792
											BC1G_13795
											BC1G_13816
											BC1G_13822
											BC1G_13828
											BC1G_13857
											BC1G_13892
											BC1G_13906
											BC1G_13913
											BC1G_13920
											BC1G_13924
											BC1G_13947
											BC1G_13964
											BC1G_13990
											BC1G_13996
											BC1G_14025
											BC1G_14036
											BC1G_14037
											BC1G_14054
											BC1G_14058
											BC1G_14066
											BC1G_14068
											BC1G_14069
											BC1G_14092
											BC1G_14097
											BC1G_14100
											BC1G_14104
											BC1G_14113
											BC1G_14114
											BC1G_14115
											BC1G_14125
											BC1G_14131
											BC1G_14144
											BC1G_14155
											BC1G_14188
											BC1G_14192
											BC1G_14218
											BC1G_14229
											BC1G_14237
											BC1G_14239
											BC1G_14250
											BC1G_14255
											BC1G_14256
											BC1G_14259
											BC1G_14264
											BC1G_14274
											BC1G_14291
											BC1G_14293
											BC1G_14303
											BC1G_14311
											BC1G_14337
											BC1G_14340
											BC1G_14341
											BC1G_14345
											BC1G_14347
											BC1G_14374
											BC1G_14375
											BC1G_14380
											BC1G_14386
											BC1G_14397
											BC1G_14412
											BC1G_14419
											BC1G_14432
											BC1G_14433
											BC1G_14445
											BC1G_14446
											BC1G_14448
											BC1G_14453
											BC1G_14473
											BC1G_14478
											BC1G_14479
											BC1G_14508
											BC1G_14511
											BC1G_14519
											BC1G_14528
											BC1G_14531
											BC1G_14544
											BC1G_14566
											BC1G_14567
											BC1G_14569
											BC1G_14590
											BC1G_14597
											BC1G_14598
											BC1G_14600
											BC1G_14606
											BC1G_14610
											BC1G_14630
											BC1G_14642
											BC1G_14666
											BC1G_14680
											BC1G_14725
											BC1G_14734
											BC1G_14772
											BC1G_14781
											BC1G_14793
											BC1G_14796
											BC1G_14802
											BC1G_14805
											BC1G_14809
											BC1G_14831
											BC1G_14851
											BC1G_14853
											BC1G_14873
											BC1G_14876
											BC1G_14884
											BC1G_14892
											BC1G_14898
											BC1G_14907
											BC1G_14908
											BC1G_14929
											BC1G_14937
											BC1G_14940
											BC1G_14942
											BC1G_14961
											BC1G_14970
											BC1G_14987
											BC1G_14995
											BC1G_15011
											BC1G_15013
											BC1G_15014
											BC1G_15024
											BC1G_15034
											BC1G_15038
											BC1G_15040
											BC1G_15050
											BC1G_15070
											BC1G_15120
											BC1G_15129
											BC1G_15130
											BC1G_15150
											BC1G_15155
											BC1G_15159
											BC1G_15166
											BC1G_15167
											BC1G_15172
											BC1G_15173
											BC1G_15182
											BC1G_15185
											BC1G_15197
											BC1G_15217
											BC1G_15229
											BC1G_15235
											BC1G_15238
											BC1G_15242
											BC1G_15253
											BC1G_15254
											BC1G_15265
											BC1G_15282
											BC1G_15313
											BC1G_15324
											BC1G_15333
											BC1G_15348
											BC1G_15355
											BC1G_15373
											BC1G_15374
											BC1G_15383
											BC1G_15391
											BC1G_15410
											BC1G_15444
											BC1G_15452
											BC1G_15466
											BC1G_15477
											BC1G_15489
											BC1G_15492
											BC1G_15496
											BC1G_15500
											BC1G_15505
											BC1G_15508
											BC1G_15511
											BC1G_15518
											BC1G_15526
											BC1G_15531
											BC1G_15557
											BC1G_15569
											BC1G_15573
											BC1G_15587
											BC1G_15594
											BC1G_15601
											BC1G_15617
											BC1G_15623
											BC1G_15626
											BC1G_15644
											BC1G_15649
											BC1G_15654
											BC1G_15664
											BC1G_15674
											BC1G_15694
											BC1G_15700
											BC1G_15705
											BC1G_15724
											BC1G_15734
											BC1G_15746
											BC1G_15748
											BC1G_15755
											BC1G_15761
											BC1G_15770
											BC1G_15774
											BC1G_15782
											BC1G_15785
											BC1G_15799
											BC1G_15806
											BC1G_15810
											BC1G_15814
											BC1G_15825
											BC1G_15833
											BC1G_15834
											BC1G_15850
											BC1G_15851
											BC1G_15867
											BC1G_15881
											BC1G_15896
											BC1G_15901
											BC1G_15926
											BC1G_15931
											BC1G_15980
											BC1G_15988
											BC1G_16017
											BC1G_16018
											BC1G_16028
											BC1G_16033
											BC1G_16036
											BC1G_16037
											BC1G_16054
											BC1G_16061
											BC1G_16067
											BC1G_16069
											BC1G_16072
											BC1G_16084
											BC1G_16085
											BC1G_16089
											BC1G_16090
											BC1G_16091
											BC1G_16093
											BC1G_16098
											BC1G_16100
											BC1G_16101
											BC1G_16106
											BC1G_16109
											BC1G_16114
											BC1G_16115
											BC1G_16121
											BC1G_16128
											BC1G_16129
											BC1G_16147
											BC1G_16166
											BC1G_16178
											BC1G_16184
											BC1G_16194
											BC1G_16199
											BC1G_16207
											BC1G_16212
											BC1G_16232
											BC1G_16236
											BC1G_16246
											BC1G_16260
											BC1G_16273
											BC1G_16299
											BC1G_16309
											BC1G_16331
											BC1G_16332
											BC1G_16342
											BC1G_16349
											BC1G_16367
											BC1G_16397
											BC1G_16408
											BC1G_16422
											BC1G_16423
											BC1G_16430
											BC1G_16443
											BC1G_16448

## Sheet: Table S7
Table S7: List of primers used in this work
	Primer Name	Sequence 5' to 3'	Notes
	SS1G_03146_qFwd	CACCACTCACCCATCTACAAC	Forward primer for expression analysis of SS1G_03146
	SS1G_03146_qRev	GAAATCGCCGAGACCAGATT	Reverse primer for expression analysis of SS1G_03146
	SS1G_10836_qFwd	CTCAACCGTCGCTATCATCTC	Forward primer for expression analysis of SS1G_10836
	SS1G_10836_qRev	GACAACAGGCATTGTAGCATTT	Reverse primer for expression analysis of SS1G_10836
	SS04652_REF1_FOR	TTGGATTTGCTCCTTTGACC	Forward primer for housekeeping gene SS1G_04652
	SS04652_REF1_REV	GGGATCCACTCGACGAAGTA	Reverse primer for housekeeping gene SS1G_04652
	SS12196_REF3_FOR	TTGGTGAAACTTCCCGAGTC	Forward primer for housekeeping gene SS1G_12196
	SS12196_REF3_REV	GGTATGAGGCGGTGTGAGAT	Reverse primer for housekeeping gene SS1G_12196
